# Supplementary material for: Cellulose aerogel composites as oil sorbents and their regeneration
Source: PeerJ. 2021 Aug 3;9:e11795. doi: 10.7717/peerj.11795 (PMC8344703; doi:10.7717/peerj.11795)
Supplement: Supplemental Information 1 [file peerj-09-11795-s001.xlsx]

## Sheet: grafikams ir lentelems
	office paper
	nr. 1	nr. 2	nr. 3	nr. 4	nr. 5	nr. 6	nr. 7	nr. 8	nr. 9	nr. 10	nr. 11	nr. 12	average		kv. Paklaida				9
Control	98.5903	98.5585	98.5224	98.3226	98.3266	98.217	98.7216	98.8598	98.7661	98.396	98.4927	98.7937	98.5509	±	0.0801393		1	9855.09
Control	98.3675	98.4483	98.3927	98.206	98.7077	98.4107	98.7795	98.6795	98.8642	98.6566	98.5442	98.5964					0	0
Algae	97.5622	98.1669	97.8509	98.0243	97.8725	98.3141	98.2349	98.3637	98.313	98.0547	98.4189	98.0051	98.0984	±	0.14615	0.45243	0.00459083	9809.84
Wool	98.2959	98.2809	98.1874	98.1554	98.0079	98.2299	98.5723	98.8755	98.6607	98.2063	98.4886	98.4468	98.3673	±	0.142618	0.183569	0.00186268	9836.73
Straw	98.2007	98.0197	98.2807	98.0933	98.228	97.9032	98.5079	98.4573	98.5902	98.5241	97.9563	98.3689	98.2609	±	0.134956	0.290004	0.00294268	9826.09
Cellulose acetate	98.6838	97.9255	98.5441	98.3612	98.1808	98.309	98.5632	98.6703	98.6085	97.5194	97.8897	98.0805	98.278	±	0.212254	0.272871	0.00276883	9827.8
																	1
																	1
	cardboard																1
	nr. 1	nr. 2	nr. 3	nr. 4	nr. 5	nr. 6	nr. 7	nr. 8	nr. 9	nr. 10	nr. 11	nr. 12	average		kv. Paklaida		#VALUE!
Blankas	98.071	98.1989	98.3768	98.1786	98.4892	98.4926	98.3579	98.2568	98.0047	98.1527	98.223	98.0841	98.2324	±	0.0895171		0.00323162	9823.24
Blankas	98.0676	98.0936	98.8888	98.0205	98.45	98.2555	98.2824	98.4834	97.9008	98.0083	98.078	98.1618					1	0
Dumbliai	97.6856	97.7503	98.0524	97.9509	98.0494	98.0814	97.8717	98.0012	97.8538	97.8879	97.8657	97.7376	97.899	±	0.0759366	0.33339	0.00661454	9789.9
Vilna	98.0265	97.9222	98.1158	98.266	98.3063	98.1634	98.0073	98.0417	97.9469	97.8415	97.988	98.0476	98.0561	±	0.0789691	0.176276	0.0050203	9805.61
Šiaudai	98.0013	97.9002	98.1259	98.1041	98.3271	98.3263	97.8317	97.7576	97.9451	97.9101	97.9663	97.8581	98.0045	±	0.105792	0.227912	0.00554425	9800.45
CA	98.2786	98.0678	98.1456	97.8382	98.1886	98.1676	97.8016	98.0203	98.0887	97.9897	97.9825	98.0036	98.0477	±	0.0805264	0.184646	0.00510523	9804.77										Figure 4
3 proc biuro popierius
	nr. 1	nr. 2	nr. 3	nr. 4	nr. 5		nr. 1	nr. 2	nr. 3	nr. 4	nr. 5
Blankas	14.6691	0.399878	0.224893	0.134431	0.142747		1	0.02726	0.0153311	0.00916428	0.00973114
Vilna	7.76653	0.854437	0.366483	0.232801	0.247327		1	0.110015	0.0471876	0.029975	0.0318452
Šiaudai	12.2665	8.37192	7.6046	7.42482	0		1	0.682504	0.61995	0.605294	0
Vilna ir Šiaudai	10.5413	0.589105	0.47428	0.311716	0.319753		1	0.0558853	0.0449924	0.0295708	0.0303333
CA	9.58966	0.190824	0.34887	0.188046	0.230824		1	0.019899	0.0363798	0.0196093	0.0240701
3 proc kartonas
	nr. 1	nr. 2	nr. 3	nr. 4	nr. 5		nr. 1	nr. 2	nr. 3	nr. 4	nr. 5
Blankas	14.6691	0.399878	0.224893	0.134431	0.142747		1	0.02726	0.0153311	0.00916428	0.00973114
Vilna	7.76653	0.854437	0.366483	0.232801	0.247327		1	0.110015	0.0471876	0.029975	0.0318452
Šiaudai	9.89732	5.68988	3.74558	3.54126			1	0.574891	0.378444	0.3578	0
Vilna ir Šiaudai	10.5413	0.589105	0.47428	0.311716	0.319753		1	0.0558853	0.0449924	0.0295708	0.0303333
CA	9.58966	0.190824	0.34887	0.188046	0.230824		1	0.019899	0.0363798	0.0196093	0.0240701
3 proc praplovimas		šiaudai
	biuro popieriusSorbcija g/g	pakavimoSorbcija g/g				Biuro popierius	Popierinės pakuotės medžiagos
nr. 1	12.2665	9.89732			nr. 1	1	1
nr. 2	8.37192	5.68988			nr. 2	0.682504	0.574891
nr. 3	7.6046	3.74558			nr. 3	0.61995	0.378444
nr. 4	7.42482	3.54126			nr. 4	0.605294	0.3578
grafikui							1 proc RRME baltas popierius						1 proc RRME baltas popierius						1 proc RRME baltas popierius						1 proc RRME baltas popierius
	nr. 1	nr. 1						nr. 2	nr. 2					nr. 3	nr. 3					nr. 4	nr. 4					nr. 5	nr. 5						1	2	3	4	5			1	2	3	4	5
Blankas	30.57	30.6518	Reiksme	paklaida ±			Blankas	25.6531	25.4079	Reiksme	paklaida ±		Blankas	21.7563	21.1769	Reiksme	paklaida ±		Blankas	20.0927	20.0396	Reiksme	paklaida ±		Blankas	14.0003	14.7872	Reiksme	paklaida ±			kontrolė	18.7811	15.8126	13.4502	12.5889	12.5253		control sample	100	84.1945	71.6159	67.0296	66.6908
Blankas	29.3562	28.9203	29.8746	0.434654			Blankas	19.9338	25.8242	24.2047	1.42622		Blankas	15.9373	21.9811	20.2129	0.9		Blankas	13.6683	20.6657	18.6166	0.9		Blankas	12.5003	17.0147	14.5756	0.7			dumbliai	17.8068	15.1907	13.2275	12.6619	12.5563		algae	100	85.3083	74.2831	71.1069	70.5141
Dumbliai	27.9277	29.2553	28.5915	0.663821			Dumbliai	23.0385	23.0382	23.0383	0.000143927		Dumbliai	21.3061	21.0945	21.2003	0.105817		Dumbliai	20.9854	20.1094	20.5474	0.438008		Dumbliai	20.2009	20.6163	20.4086	0.207673			šiaudai	18.3345	14.7883	12.8466	12.5378	12.3646		straw	100	80.6582	70.0679	68.3839	67.4393
Šiaudai	28.8369	30.344	29.5905	0.753581			Šiaudai	25.5017	24.9605	25.2311	0.2706		Šiaudai	22.7391	21.9957	22.3674	0.371703		Šiaudai	20.6755	20.8795	20.7775	0.102004		Šiaudai	17.0324	18.0858	17.5591	0.526723			vilna	21.1577	15.8803	14.7026	12.9027	12.4778		wool	100	75.0567	69.4902	60.9834	58.975
Vilna	32.3068	31.6513	31.979	0.327736			Vilna	26.0967	26.5585	26.3276	0.230912		Vilna	23.5358	23.2513	23.3936	0.142245		Vilna	22.1229	22.2451	22.184	0.0610982		Vilna	21.2518	20.6875	20.9697	0.282179			celiuliozės acetatas	17.3792	12.8448	10.5878	10.583	10.2482		cellulose acetate	100	73.9093	60.9223	60.8944	58.9685
CA	32.7123	31.7845	32.2484	0.463915			CA	21.7358	22.3368	22.0363	0.300501		CA	16.8228	15.8763	16.3495	0.473249		CA	15.6197	14.9365	15.2781	0.341599		CA	12.739	13.6106	13.1748	0.43582				0	0	0	0	0
1 proc RRME baltas popierius							1 proc RRME baltas popierius						1 proc RRME baltas popierius						1 proc RRME baltas popierius						1 proc RRME baltas popierius
	nr. 1	nr. 1						nr. 2	nr. 2					nr. 3	nr. 3					nr. 4	nr. 4					nr. 5	nr. 5						1	2	3	4	5			1	2	3	4	5
Blankas	30.57	30.6518	Reiksme	paklaida ±			Blankas	25.6531	25.4079	Reiksme	paklaida ±		Blankas	21.7563	21.1769	Reiksme	paklaida ±		Blankas	20.0927	20.0396	Reiksme	paklaida ±		Blankas	14.0003	14.7872	Reiksme	paklaida ±			control sample	29.8746	24.2047	20.2129	18.6166	14.5756	107.484	control sample	100	81.0213	67.6592	62.3158	48.7894
Blankas	29.3562	28.9203	29.8746	0.434654			Blankas	19.9338	25.8242	24.2047	1.42622		Blankas	15.9373	21.9811	20.2129	0.9		Blankas	13.6683	20.6657	18.6166	0.8		Blankas	12.5003	17.0147	14.5756	0.6			algae	28.5915	23.0383	21.2003	20.5474	20.4086	113.786	algae	100	80.5776	74.1491	71.8656	71.38
Dumbliai	27.9277	29.2553	28.5915	0.663821			Dumbliai	23.0385	23.0382	23.0383	0.000143927		Dumbliai	21.3061	21.0945	21.2003	0.105817		Dumbliai	20.9854	20.1094	20.5474	0.438008		Dumbliai	20.2009	20.6163	20.4086	0.207673			straw	29.5905	25.2311	22.3674	20.7775	17.5591	115.526	straw	100	85.2677	75.5898	70.2168	59.3404
Šiaudai	28.8369	30.344	29.5905	0.753581			Šiaudai	25.5017	24.9605	25.2311	0.2706		Šiaudai	22.7391	21.9957	22.3674	0.371703		Šiaudai	20.6755	20.8795	20.7775	0.102004		Šiaudai	17.0324	18.0858	17.5591	0.526723			wool	31.979	26.3276	23.3936	22.184	20.9697	124.854	wool	100	82.3277	73.1528	69.3705	65.5732
Vilna	32.3068	31.6513	31.979	0.327736			Vilna	26.0967	26.5585	26.3276	0.230912		Vilna	23.5358	23.2513	23.3936	0.142245		Vilna	22.1229	22.2451	22.184	0.0610982		Vilna	21.2518	20.6875	20.9697	0.282179			cellulose acetate	32.2484	22.0363	16.3495	15.2781	13.1748	99.0871	cellulose acetate	100	68.3329	50.6987	47.3762	40.854
CA	32.7123	31.7845	32.2484	0.463915			CA	21.7358	22.3368	22.0363	0.300501		CA	16.8228	15.8763	16.3495	0.473249		CA	15.6197	14.9365	15.2781	0.341599		CA	12.739	13.6106	13.1748	0.43582				0	0	0	0	0
1 proc RRME pakavimo medžiagos							1 proc RRME pakavimo medžiagos						1 proc RRME pakavimo medžiagos						1 proc RRME pakavimo medžiagos						1 proc RRME pakavimo medžiagos
	nr. 1	nr. 1						nr. 2	nr. 2					nr. 3	nr. 3					nr. 4	nr. 4					nr. 5	nr. 5						1	2	3	4	5			1	2	3	4	5
Blankas	24.8778	27.2174	Reiksme	paklaida ±			Blankas	20.0275	24.0992	Reiksme	paklaida ±		Blankas	16.1127	20.7969	Reiksme	paklaida ±		Blankas	14.8291	18.2961	Reiksme	paklaida ±		Blankas	15.3478	16.4308	Reiksme	paklaida ±			control sample	26.05	21.348	19.3656	17.8086	16.5735	101.146	control sample	100	81.95	74.3401	68.3632	63.6218
Blankas	26.6779	25.4268	26.05	0.541578			Blankas	19.5958	21.6695	21.348	1.02006		Blankas	20.9816	19.5712	19.3656	0.8		Blankas	20.3387	17.7706	17.8086	0.8		Blankas	19.4953	15.0199	16.5735	0.7			algae	23.7019	17.9895	16.5919	15.9842	15.4567	89.7243	algae	100	75.8989	70.0023	67.4384	65.2129
Dumbliai	23.49	23.9139	23.7019	0.211953			Dumbliai	17.1405	18.8385	17.9895	0.848998		Dumbliai	15.3791	17.8047	16.5919	0.8		Dumbliai	15.8817	16.0867	15.9842	0.102455		Dumbliai	15.7372	15.1763	15.4567	0.280454			straw	26.772	18.2269	17.275	16.6086	15.8168	94.6993	straw	100	68.0818	64.5265	62.0372	59.0796
Šiaudai	26.5525	26.9915	26.772	0.219477			Šiaudai	17.712	18.7417	18.2269	0.51482		Šiaudai	17.4582	17.0919	17.275	0.183173		Šiaudai	17.2471	15.9701	16.6086	0.63851		Šiaudai	16.8921	14.7415	15.8168	0.7			wool	25.1501	21.157	19.2309	17.6159	15.3066	98.4603	wool	100	84.1229	76.4645	70.0431	60.861
Vilna	24.6437	25.6564	25.1501	0.506315			Vilna	21.5159	20.798	21.157	0.358956		Vilna	19.4895	18.9722	19.2309	0.258616		Vilna	18.2306	17.0011	17.6159	0.614736		Vilna	15.1987	15.4145	15.3066	0.107895			cellulose acetate	28.5081	16.573	15.7416	14.3427	12.5338	87.6993	cellulose acetate	100	58.1341	55.218	50.311	43.9658
CA	28.211	28.8052	28.5081	0.297105			CA	13.8599	19.286	16.573	2.71302		CA	12.6347	18.8485	15.7416	0.9		CA	11.5732	17.1122	14.3427	0.9		CA	10.157	14.9107	12.5338	0.9				0	0	0	0	0												Biuro popierius
																																																sorbcija	1200.74
1 proc MDO baltas popierius							1 proc MDO baltas popierius						1 proc MDO baltas popierius						1 proc MDO baltas popierius						1 proc MDO baltas popierius
	nr. 1	nr. 1						nr. 2	nr. 2					nr. 3	nr. 3					nr. 4	nr. 4					nr. 5	nr. 5						1	2	3	4	5			1	2	3	4	5
Blankas	26.1392	29.1633	Reiksme	paklaida ±			Blankas	20.1315	21.9347	Reiksme	paklaida ±		Blankas	17.1471	17.3911	Reiksme	paklaida ±		Blankas	14.8436	15.852	Reiksme	paklaida ±		Blankas	13.537	13.0739	Reiksme	paklaida ±			control sample	28.4385	21.8923	18.1963	15.8852	13.8623	98.2747	control sample	100	76.9813	63.9845	55.8582	48.7448
Blankas	31.0685	27.3832	28.4385	1.07404			Blankas	22.9719	22.5312	21.8923	0.624246		Blankas	19.7038	18.543	18.1963	0.587515		Blankas	17.0489	15.7965	15.8852	0.451676		Blankas	15.9241	12.9143	13.8623	0.699845			algae	26.5467	23.418	20.5682	17.7373	16.0219	104.292	algae	100	88.2144	77.4792	66.8156	60.3538
Dumbliai	26.1151	26.9783	26.5467	0.431579			Dumbliai	23.0713	23.7647	23.418	0.346717		Dumbliai	19.4653	21.671	20.5682	0.9		Dumbliai	17.7299	17.7447	17.7373	0.00742119		Dumbliai	16.592	15.4518	16.0219	0.57011			straw	25.8986	21.1149	18.5371	16.2444	13.1667	94.9617	straw	100	81.5289	71.5755	62.7232	50.8394
Šiaudai	24.0778	27.7194	25.8986	1.82076			Šiaudai	20.3884	21.8413	21.1149	0.726494		Šiaudai	18.2649	18.8092	18.5371	0.27212		Šiaudai	16.0591	16.4298	16.2444	0.185324		Šiaudai	12.0552	14.2781	13.1667	0.9			wool	29.1339	22.3872	20.2124	17.1143	14.8558	103.704	wool	100	76.8425	69.3775	58.7437	50.9915
Vilna	29.0855	29.1823	29.1339	0.0484414			Vilna	22.7462	22.0282	22.3872	0.358959		Vilna	20.64	19.7848	20.2124	0.427626		Vilna	17.3944	16.8343	17.1143	0.280073		Vilna	14.8893	14.8224	14.8558	0.0334475			cellulose acetate	23.7839	19.7937	16.3803	14.5301	12.4499	86.9379	cellulose acetate	100	83.2228	68.8714	61.0922	52.3461
CA	23.3784	24.1895	23.7839	0.405549			CA	19.675	19.9123	19.7937	0.118673		CA	16.3743	16.3863	16.3803	0.00597551		CA	14.9827	14.0776	14.5301	0.45256		CA	13.3291	11.5708	12.4499	0.7				0	0	0	0	0
1 proc mdo pakavimo medžiagos							1 proc mdo pakavimo medžiagos						1 proc mdo pakavimo medžiagos						1 proc mdo pakavimo medžiagos						1 proc mdo pakavimo medžiagos
	nr. 1	nr. 1						nr. 2	nr. 2					nr. 3	nr. 3					nr. 4	nr. 4					nr. 5	nr. 5						1	2	3	4	5			1	2	3	4	5			nr. 1	nr. 2	nr. 3
Blankas	24.3667	24.4471	Reiksme	paklaida ±			Blankas	19.418	21.4748	Reiksme	paklaida ±		Blankas	16.3391	16.6581	Reiksme	paklaida ±		Blankas	14.2494	14.6773	Reiksme	paklaida ±		Blankas	12.9204	12.4864	Reiksme	paklaida ±			control sample	23.981	20.4169	16.551	14.1931	12.3362	87.4783	control sample	100	85.1379	69.0173	59.1849	51.4418		Blankas	23.981	20.4169	16.551
Blankas	23.7215	23.3885	23.981	0.255678			Blankas	19.7761	20.9986	20.4169	0.488699		Blankas	16.5084	16.6985	16.551	0.0816329		Blankas	13.9636	13.8821	14.1931	0.179584		Blankas	12.4052	11.533	12.3362	0.290658			algae	22.9711	19.6109	18.0174	16.7928	15.4011	92.7933	algae	100	85.372	78.4353	73.1041	67.0455		Dumbliai	1.00988	0.806018	-1.4664
Dumbliai	23.7377	22.2045	22.9711	0.766572			Dumbliai	19.6935	19.5283	19.6109	0.0825845		Dumbliai	18.4152	17.6197	18.0174	0.397734		Dumbliai	17.2614	16.3242	16.7928	0.468608		Dumbliai	15.6305	15.1717	15.4011	0.229388			straw	22.9482	18.5478	17.1391	14.6859	13.834	87.1549	straw	100	80.8247	74.686	63.996	60.2835		Šiaudai	1.03279	1.86911	-0.588054
Šiaudai	22.8352	23.0612	22.9482	0.112999			Šiaudai	18.1287	18.9669	18.5478	0.419083		Šiaudai	16.9953	17.2828	17.1391	0.143736		Šiaudai	14.9977	14.3742	14.6859	0.311739		Šiaudai	14.5095	13.1584	13.834	0.675572			wool	27.2565	21.6816	20.1636	16.6923	13.9265	99.7206	wool	100	79.5468	73.9774	61.2417	51.0945		Vilna	-3.2755	-1.26473	-3.61259
Vilna	27.9106	26.6023	27.2565	0.65414			Vilna	21.9784	21.3848	21.6816	0.296813		Vilna	19.869	20.4582	20.1636	0.294616		Vilna	16.6286	16.7561	16.6923	0.0637691		Vilna	14.0882	13.7649	13.9265	0.161616			cellulose acetate	23.4261	19.1816	16.6014	15.0664	13.5493	87.8248	cellulose acetate	100	81.8813	70.8671	64.3145	57.8382		CA	0.554837	1.23528	-0.0503929
CA	22.8013	24.051	23.4261	0.624827			CA	18.994	19.3693	19.1816	0.18765		CA	16.3039	16.8989	16.6014	0.297528		CA	14.8552	15.2776	15.0664	0.211212		CA	13.8285	13.27	13.5493	0.27922				0	0	0	0	0
1 proc etanolis baltas popierius										1 proc etanolis baltas popierius									1 proc etanolis baltas popierius									1 proc etanolis baltas popierius									1 proc etanolis baltas popierius									1 proc etanolis baltas popierius
	nr. 1	nr. 1	nr. 1	nr. 1							nr. 2	nr. 2	nr. 2	nr. 2						nr. 3	nr. 3	nr. 3	nr. 3						nr. 4	nr. 4	nr. 4	nr. 4						nr. 5	nr. 5	nr. 5	nr. 5						1	2	3
Blankas	28.3889	20.2738	16.9179	23.0933	Reiksme	paklaida ±				Blankas	20.7332	19.3961	13.8975	18.0342	Reiksme	paklaida ±			Blankas	18.275	12.2864	12.2864	15.5092	Reiksme	paklaida ±			Blankas	15.1272	18.0315	10.8827	13.1093	Reiksme	paklaida ±			Blankas	11.6797	12.0031	9.83317	12.2556	Reiksme	paklaida ±			control sample	23.3798	19.3111	15.3364
Blankas	24.9977	24.9694	24.0426	24.3548	23.3798	1.21824				Blankas	18.0284	24.9086	20.1961	19.2946	19.3111	0.9			Blankas	12.9727	17.1279	17.1279	17.1058	15.3364	0.8			Blankas	13.1284	17.7559	13.2612	14.2875	14.448	0.865241			Blankas	10.4594	14.314	11.8839	11.6132	11.7553	0.468188			algae	21.3858	17.889	16.1856
Dumbliai	22.9484	20.4404	20.6881	21.4663	21.3858	0.564848				Dumbliai	19.3824	17.5762	18.7668	15.8307	17.889	0.781842			Dumbliai	17.1369	16.4755	16.4755	14.6545	16.1856	0.533658			Dumbliai	17.2286	16.5184	15.2241	12.6149	15.3965	0.9			Dumbliai	17.0113	14.0679	14.146	11.6896	14.2287	1.08866			straw	22.6613	19.9104	16.8203
Šiaudai	25.5687	20.7223	19.9625	24.3917	22.6613	1.36902				Šiaudai	21.2628	22.0115	16.2528	20.1145	19.9104	0.91			Šiaudai	17.9938	15.426	15.426	18.4353	16.8203	0.7			Šiaudai	14.5673	18.6891	12.6481	15.8854	15.4475	0.9			Šiaudai	15.7492	17.4987	11.2981	13.6345	14.5451	1.33995			wool	24.3703	20.5443	18.0029
Vilna	26.4183	19.0511	25.0425	26.9693	24.3703	1.81875				Vilna	21.9652	21.4998	17.2572	21.455	20.5443	0.92			Vilna	19.6904	16.228	16.228	19.8652	18.0029	0.9			Vilna	17.6069	19.9193	13.4136	15.2917	16.5579	0.93			Vilna	18.2776	18.5456	12.2571	13.6131	15.6733	1.60589			cellulose acetate	21.3764	16.4885	13.2519
CA	24.4397	19.7048	19.204	22.1573	21.3764	1.20784				CA	18.4369	16.4663	13.2543	17.7964	16.4885	0.9			CA	13.8395	11.9778	11.9778	15.2124	13.2519	0.6			CA	12.9416	13.6084	10.4656	12.9739	12.4974	0.694423			CA	9.97061	11.6392	9.41859	11.7957	10.706	0.595583
1 proc etanolis pakavimo medžiagos										1 proc etanolis pakavimo medžiagos									1 proc etanolis pakavimo medžiagos									1 proc etanolis pakavimo medžiagos									1 proc etanolis pakavimo medžiagos									1 proc etanolis pakavimo medžiagos
	nr. 1	nr. 1	nr. 1	nr. 1							nr. 2	nr. 2	nr. 2	nr. 2						nr. 3	nr. 3	nr. 3	nr. 3						nr. 4	nr. 4	nr. 4	nr. 4						nr. 5	nr. 5	nr. 5	nr. 5						1	2	3
Blankas	18.5543	24.8932	16.6696	19.5248	Reiksme	paklaida ±				Blankas	12.1564	19.6905	16.1979	16.227	Reiksme	paklaida ±			Blankas	13.0294	14.066	14.066	12.8588	Reiksme	paklaida ±			Blankas	11.6975	14.5309	12.5006	11.7981	Reiksme	paklaida ±			Blankas	12.9382	15.5457	11.6094	9.78645	Reiksme	paklaida ±			control sample	18.7811	15.8126	13.4502
Blankas	15.571	21.3093	16.1657	17.5608	18.7811	1.09745				Blankas	13.7882	17.5968	14.9954	15.8488	15.8126	0.809281			Blankas	14.8692	13.2695	13.2695	12.1736	13.4502	0.298617			Blankas	11.6278	15.8491	11.9345	10.7725	12.5889	0.604733			Blankas	16.4437	13.607	10.9607	9.31084	12.5253	0.915524			algae	17.8068	15.1907	13.2275
Dumbliai	15.0557	22.2402	16.7015	17.2299	17.8068	1.5486				Dumbliai	14.1786	16.0262	15.8155	14.7425	15.1907	0.439094			Dumbliai	13.7441	13.6565	13.6565	11.8529	13.2275	0.458666			Dumbliai	13.3418	14.1105	12.0797	11.1156	12.6619	0.66399			Dumbliai	15.5696	13.124	11.8127	9.71901	12.5563	1.22494			straw	18.3345	14.7883	12.8466
Šiaudai	17.2533	24.4422	17.176	14.4664	18.3345	2.13654				Šiaudai	15.194	16.1371	15.4871	12.3349	14.7883	0.841189			Šiaudai	15.3294	12.5067	12.5067	11.0436	12.8466	0.7			Šiaudai	15.3814	12.9797	11.7483	10.042	12.5378	1.123			Šiaudai	16.4763	13.1531	11.3438	8.48541	12.3646	1.67377			wool	21.1577	15.8803	14.7026
Vilna	18.5985	24.8292	22.8865	18.3168	21.1577	1.60958				Vilna	14.2156	17.1114	18.137	14.0572	15.8803	0.9			Vilna	15.9532	14.94	14.94	12.977	14.7026	0.622807			Vilna	12.329	15.4694	12.0038	11.8087	12.9027	0.862259			Vilna	15.1464	14.4142	10.6901	9.66044	12.4778	1.35413			cellulose acetate	17.3792	12.8448	10.5878
CA	16.2089	20.6097	14.8225	17.8757	17.3792	1.24461				CA	10.3001	16.9372	12.2277	11.9144	12.8448	0.95			CA	10.0226	10.6676	10.6676	10.9936	10.5878	0.203475			CA	8.46416	14.6563	10.0051	9.20629	10.583	0.95			CA	8.19512	13.4012	11.0695	8.32709	10.2482	1.24238
1 proc OIL baltas popierius
	nr. 1	nr. 1
Blankas	28.8124	29.225	Reiksme	paklaida ±		pagal priedą
Control sample	24.7563	26.0319	27.2064	0.7	27.2064	0	0
Algae	36.5203	31.7595	34.1399	1	34.1399	-6.93349	-25.4848
Straw	30.9062	30.8569	30.8816	0.0246825	30.8816	-3.67514	-13.5084	pagal žaliavą
Wool	33.7763	34.9966	34.3865	0.5	34.3865	-7.18005	-26.391	1.85093
Cellulose acetate	23.5267	26.9029	25.2148	0.9	25.2148	1.99162	7.32042	0.825916
								3.47365
1 proc OIL pakavimo medžiagos								4.27568
	nr. 1	nr. 1						3.81706
Blankas	25.2745	25.0156	Reiksme	paklaida ±
Blankas	26.2295	24.9025	25.3555	0.301549		0	0
Dumbliai	33.7297	32.8983	33.314	0.415705		-7.9585	-31.3877
Šiaudai	27.6599	27.1559	27.4079	0.252014		-2.05242	-8.09457
Vilna	30.2999	29.9216	30.1108	0.189163		-4.7553	-18.7545
CA	21.7084	21.0871	21.3977	0.310647		3.95776	15.6091
1 proc. Biuro popierius tankis
	Nr. 1	Nr. 2	Nr. 3	Nr. 4	Nr. 5	Nr. 6	Nr. 7	Nr. 8	Nr. 9	Nr. 10	Nr. 11	Nr. 12	average		kv. Paklaida
Blankas	0.0211448	0.021622	0.0221647	0.0251611	0.0251017	0.0267453	0.0191754	0.0171031	0.0185086	0.0240593	0.0226094	0.0180941	0.021737	±	0.000601045
Kontrolė	0.0244871	0.0232752	0.0241095	0.0269107	0.0193842	0.0238398	0.018308	0.0198069	0.0170364	0.0201505	0.0218364	0.0210545	0.021737
Dumbliai	0.0340771	0.0259118	0.0301534	0.0278346	0.0299753	0.0236003	0.0242391	0.0224488	0.0230339	0.027286	0.0216124	0.0279418	0.0265095	±	0.00107835		0.00477249
Vilna	0.0248283	0.0251018	0.0264446	0.0269825	0.0292456	0.0258554	0.0205943	0.0162094	0.0193163	0.0262531	0.0218767	0.0225	0.0237673	±	0.00107712		0.00203031
Šiaudai	0.0255078	0.0282252	0.024101	0.0269741	0.0250917	0.0300449	0.0206558	0.0213963	0.0194865	0.0206027	0.0288625	0.0228558	0.0244837	±	0.0010252		0.00274667
CA	0.0192098	0.0304459	0.0211044	0.0240095	0.0266007	0.0247371	0.0207803	0.0192377	0.0201804	0.0363864	0.030858	0.0280053	0.0251296	±	0.00157876		0.00339259
1 proc. Kartonas
	Nr. 1	Nr. 2	Nr. 3	Nr. 4	Nr. 5	Nr. 6	Nr. 7	Nr. 8	Nr. 9	Nr. 10	Nr. 11	Nr. 12	average		kv. Paklaida
Blankas	0.0289344	0.0270163	0.0243482	0.0273203	0.0226614	0.0226113	0.0246308	0.0261476	0.0299299	0.0277092	0.026655	0.0287383	0.0265142	±	0.000671378
Kontrolė	0.0289861	0.0285956	0.0166677	0.0296924	0.0232497	0.0261677	0.025764	0.0227483	0.0314878	0.0298757	0.0288303	0.0275734	0.0265142				0
Dumbliai	0.0328644	0.0321041	0.0274364	0.0288168	0.0275571	0.0271715	0.0301536	0.0282173	0.0304618	0.0298463	0.0303518	0.0321664	0.0297623	±	0.000565083		0.00324805
Vilna	0.028904	0.0305374	0.0275329	0.0254045	0.0247101	0.0268514	0.0292114	0.0287338	0.0300557	0.0317044	0.0295578	0.0286251	0.0284857	±	0.000592212		0.00197148
Šiaudai	0.0286862	0.0302046	0.0266645	0.0270281	0.0237078	0.0237675	0.0309838	0.0320765	0.0293129	0.0299976	0.0291511	0.030688	0.0285224	±	0.000782899		0.00200816
Celiuliozės acetatas	0.0252557	0.0282132	0.0271398	0.0317428	0.0265412	0.0268157	0.0323085	0.0290279	0.0279675	0.0295142	0.0296233	0.0293326	0.0286235	±	0.000599964		0.00210931
MDO REGENERACIJA
biuro popierius
	nr. 1	nr. 1						nr. 2	nr. 2					nr. 3	nr. 3					nr. 4	nr. 4					nr. 5	nr. 5						nr. 1	nr. 2	nr. 3	nr. 4	nr. 5
Blankas	0.996848	0.998351	Reiksme	paklaida ±			Blankas	0.998129	0.997486	Reiksme	paklaida ±		Blankas	0.997458	0.998758	Reiksme	paklaida ±		Blankas	0.99884	0.995596	Reiksme	paklaida ±		Blankas	0.998308	0.999673	Reiksme	paklaida ±			Blankas	0.997513	0.998253	0.998322	0.997127	0.998336
Blankas	0.996844	0.99801	0.997513	0.000391311			Blankas	0.998671	0.998724	0.998253	0.000288668		Blankas	0.998307	0.998764	0.998322	0.000307353		Blankas	0.998445	0.995625	0.997127	0.00087902		Blankas	0.996685	0.998677	0.998336	0.000621082			Dumbliai	0.99818	0.998272	0.998551	0.997621	0.998629
Dumbliai	0.997863	0.998497	0.99818	0.000316878			Dumbliai	0.998352	0.998193	0.998272	7.99278e-05		Dumbliai	0.998184	0.998919	0.998551	0.000367892		Dumbliai	0.998366	0.996876	0.997621	0.000744807		Dumbliai	0.998663	0.998594	0.998629	3.45391e-05			Šiaudai	0.998053	0.998515	0.998577	0.998827	0.99946
Šiaudai	0.997877	0.998229	0.998053	0.000175753			Šiaudai	0.998808	0.998222	0.998515	0.000292678		Šiaudai	0.998231	0.998924	0.998577	0.000346377		Šiaudai	0.998642	0.999012	0.998827	0.000184934		Šiaudai	0.998247	1.00067	0.99946	0.00121263			Vilna	0.997976	0.998306	0.998256	0.997298	0.998261
Vilna	0.99766	0.998292	0.997976	0.000315835			Vilna	0.998055	0.998556	0.998306	0.000250286		Vilna	0.998449	0.998063	0.998256	0.000192899		Vilna	0.995825	0.998771	0.997298	0.00147316		Vilna	0.998137	0.998385	0.998261	0.000123968			CA	0.997723	0.998006	0.998612	0.998641	0.998222
CA	0.997679	0.997766	0.997723	4.35382e-05			CA	0.997099	0.998912	0.998006	0.000906461		CA	0.998509	0.998715	0.998612	0.000103159		CA	0.998539	0.998744	0.998641	0.00010255		CA	0.997841	0.998603	0.998222	0.000380761				0	0	0	0	0
kartonas
	nr. 1	nr. 1						nr. 2	nr. 2					nr. 3	nr. 3					nr. 4	nr. 4					nr. 5	nr. 5						nr. 1	nr. 2	nr. 3	nr. 4	nr. 5
Blankas	0.998654	1.00088	Reiksme	paklaida ±			Blankas	0.999275	0.99823	Reiksme	paklaida ±		Blankas	0.997871	0.998166	Reiksme	paklaida ±		Blankas	0.998596	0.998464	Reiksme	paklaida ±		Blankas	0.998452	0.997155	Reiksme	paklaida ±			Blankas	0.998904	0.999029	0.998064	0.998346	0.997998
Blankas	0.997923	0.998159	0.998904	0.000675614			Blankas	0.998804	0.999807	0.999029	0.000336124		Blankas	0.996229	0.999991	0.998064	0.000770753		Blankas	0.998281	0.998041	0.998346	0.000120291		Blankas	0.998504	0.99788	0.997998	0.00031443			Dumbliai	0.998699	0.998385	0.998585	0.998453	0.998408
Dumbliai	0.999098	0.998301	0.998699	0.000398503			Dumbliai	0.99851	0.998261	0.998385	0.000124041		Dumbliai	0.998737	0.998433	0.998585	0.000152297		Dumbliai	0.996135	1.00077	0.998453	0.00231797		Dumbliai	0.998768	0.998047	0.998408	0.000360667			Šiaudai	0.997498	0.998788	0.999596	0.99886	1.00008
Šiaudai	0.997764	0.997232	0.997498	0.00026607			Šiaudai	0.998696	0.998881	0.998788	9.26779e-05		Šiaudai	0.998807	1.00038	0.999596	0.000788703		Šiaudai	0.999403	0.998318	0.99886	0.000542518		Šiaudai	0.999328	1.00083	1.00008	0.000750511			Vilna	0.997465	0.998951	0.998174	0.998195	0.996963
Vilna	0.997612	0.997318	0.997465	0.000146832			Vilna	0.998553	0.999348	0.998951	0.00039751		Vilna	0.997539	0.998808	0.998174	0.000634332		Vilna	0.998058	0.998332	0.998195	0.000137135		Vilna	0.996291	0.997634	0.996963	0.000671741			CA	0.997612	0.998433	0.998893	0.99829	0.998037
CA	0.99722	0.998004	0.997612	0.000392074			CA	0.998618	0.998248	0.998433	0.000184623		CA	0.998927	0.998859	0.998893	3.39431e-05		CA	0.998524	0.998057	0.99829	0.000233729		CA	0.998318	0.997756	0.998037	0.00028081				0	0	0	0	0
RRME REGENERACIJA
biuro popierius
	nr. 1	nr. 1						nr. 2	nr. 2					nr. 3	nr. 3					nr. 4	nr. 4					nr. 5	nr. 5						nr. 1	nr. 2	nr. 3	nr. 4	nr. 5
Blankas	0.99762	0.997517	Reiksme	paklaida ±			Blankas	0.998187	0.997451	Reiksme	paklaida ±		Blankas	0.997934	0.998993	Reiksme	paklaida ±		Blankas	0.983241	0.998241	Reiksme	paklaida ±		Blankas	1.01327	0.99908	Reiksme	paklaida ±			Blankas	0.997508	0.996931	0.997092	0.993546	1.00969
Blankas	0.997233	0.99766	0.997508	9.63744e-05			Blankas	0.993565	0.998519	0.996931	0.00114372		Blankas	0.993511	0.997929	0.997092	0.00121942		Blankas	0.994659	0.998046	0.993546	0.00353229		Blankas	1.02738	0.999029	1.00969	0.00678162			Dumbliai	0.996568	0.99755	0.996808	0.99852	0.993307
Dumbliai	0.99628	0.996856	0.996568	0.000287556			Dumbliai	0.998303	0.996797	0.99755	0.000753274		Dumbliai	0.996794	0.996822	0.996808	1.40578e-05		Dumbliai	0.998811	0.998229	0.99852	0.000290757		Dumbliai	0.989233	0.99738	0.993307	0.00407347			Šiaudai	0.997781	0.998262	0.997233	0.993984	1.00892
Šiaudai	0.997513	0.99805	0.997781	0.000268699			Šiaudai	0.99824	0.998284	0.998262	2.20078e-05		Šiaudai	0.995701	0.998764	0.997233	0.00153132		Šiaudai	0.992206	0.995762	0.993984	0.00177823		Šiaudai	1.0191	0.998744	1.00892	0.0101802			Vilna	0.997814	0.998156	0.998249	0.997913	1.00145
Vilna	0.997986	0.997643	0.997814	0.000171213			Vilna	0.997447	0.998866	0.998156	0.000709849		Vilna	0.997838	0.998661	0.998249	0.000411306		Vilna	0.998114	0.997712	0.997913	0.000200878		Vilna	1.00436	0.998538	1.00145	0.0029103			CA	0.996231	0.997879	0.998039	0.995111	1.015
CA	0.995518	0.996944	0.996231	0.000713087			CA	0.997344	0.998414	0.997879	0.000534903		CA	0.997545	0.998534	0.998039	0.000494622		CA	0.996784	0.993439	0.995111	0.00167231		CA	1.0309	0.999102	1.015	0.0158985				0	0	0	0	0
kartonas
	nr. 1	nr. 1						nr. 2	nr. 2					nr. 3	nr. 3					nr. 4	nr. 4					nr. 5	nr. 5						nr. 1	nr. 2	nr. 3	nr. 4	nr. 5
Blankas	0.992878	0.99785	Reiksme	paklaida ±			Blankas	0.998338	0.997543	Reiksme	paklaida ±		Blankas	0.998385	0.99591	Reiksme	paklaida ±		Blankas	0.998693	0.998881	Reiksme	paklaida ±		Blankas	0.997811	0.999011	Reiksme	paklaida ±			Blankas	0.99673	0.997775	0.997745	0.998567	0.998189
Blankas	0.998486	0.997705	0.99673	0.001295			Blankas	0.99839	0.996829	0.997775	0.000370027		Blankas	0.99799	0.998697	0.997745	0.000628705		Blankas	0.998411	0.998284	0.998567	0.000135063		Blankas	0.997632	0.998303	0.998189	0.000308307			Dumbliai	0.993118	0.99819	0.999972	0.999682	1.00057
Dumbliai	0.98827	0.997966	0.993118	0.00484787			Dumbliai	0.998065	0.998316	0.99819	0.000125408		Dumbliai	1.00167	0.998271	0.999972	0.00170141		Dumbliai	1.00013	0.999236	0.999682	0.000445994		Dumbliai	1.00174	0.999407	1.00057	0.00116555			Šiaudai	0.995902	0.999689	0.999095	0.999025	0.998895
Šiaudai	0.993469	0.998335	0.995902	0.0024331			Šiaudai	1.00116	0.998219	0.999689	0.00146946		Šiaudai	1.00052	0.997674	0.999095	0.00142085		Šiaudai	0.999458	0.998592	0.999025	0.000432973		Šiaudai	1.00082	0.996972	0.998895	0.00192225			Vilna	0.998512	0.997468	0.997614	0.994218	0.996466
Vilna	0.998327	0.998697	0.998512	0.000185127			Vilna	0.996269	0.998667	0.997468	0.00119876		Vilna	0.99736	0.997868	0.997614	0.00025388		Vilna	0.990425	0.998012	0.994218	0.0037931		Vilna	0.994144	0.998789	0.996466	0.00232266			CA	0.993589	0.996764	0.996252	0.995453	1.01638
CA	0.988496	0.998682	0.993589	0.00509306			CA	0.995972	0.997556	0.996764	0.000791978		CA	0.994426	0.998079	0.996252	0.0018269		CA	0.992683	0.998223	0.995453	0.00276972		CA	1.0334	0.999367	1.01638	0.0170154				0	0	0	0	0
penkių ciklų												biuro popierius	kartonas																				1	2	3	4	5				1	2	3	4	5
	biuro popierius	kartonas									kontrolė																					Blankas	99.673	99.6931	99.7092	99.3546	99.7998			Control sample	99.673	99.6931	99.7092	99.3546	99.7998
kontrolė	205.759	188.624									dumbliai	5.98719	-3.2373	-8.3278																		Dumbliai	99.3118	99.755	99.6808	99.7621	99.3307			Algae	99.3118	99.755	99.6808	99.7621	99.3307
dumbliai	218.078	182.518									šiaudai	2.2979	-3.58894																			Šiaudai	99.5902	99.8262	99.7233	99.3984	99.8895			Straw	99.5902	99.8262	99.7233	99.3984	99.8895
šiaudai	210.487	181.854									vilna	11.0802	5.06673																			Vilna	99.7465	99.7468	99.7614	99.4218	99.6466			Wool	99.7465	99.7468	99.7614	99.4218	99.6466
vilna	228.558	198.181									celiuliozės acetatas	-9.59081	-6.94491																			CA	99.3589	99.6764	99.6252	99.5111	99.8037			Cellulose acetate	99.3589	99.6764	99.6252	99.5111	99.8037
celiuliozės acetatas	186.025	175.524																																						Control sample	99.8904	99.9029	99.8322	99.8567	100.969
																																								Algae	99.8699	99.8385	99.9972	99.9682	100.057
																																								Straw	99.8053	99.9689	99.9596	99.9025	100.892
kontrolė																																								Wool	99.8512	99.8951	99.8256	99.8195	100.145
dumbliai																																								Cellulose acetate	99.7723	99.8433	99.8893	99.8641	101.638
šiaudai
vilna
celiuliozės acetatas																																	nr. 1	nr. 2	nr. 3	nr. 4	nr. 5
																																Blankas	99.8904	99.9029	99.8322	99.8567	100.969			Control sample
																																Dumbliai	99.8699	99.8385	99.9972	99.9682	100.057			Algae
pirmo ciklo												biuro popierius	kartonas																			Šiaudai	99.8053	99.9689	99.9596	99.9025	100.892			Straw
	biuro popierius	kartonas									kontrolė																					Vilna	99.8512	99.8951	99.8256	99.8195	100.145			Wool
kontrolė	85.5195	75.3864									dumbliai	4.39498	6.10265	-11.8488																		CA	99.7723	99.8433	99.8893	99.8641	101.638			Cellulose acetate
dumbliai	89.2781	79.987									šiaudai	0.995243	2.31031																				0	0	0	0	0			Conrol sample
šiaudai	86.3706	77.1281									vilna	11.6697	9.45908																											Algae
vilna	95.4994	82.5173									celiuliozės acetatas	-4.99578	-2.72521																											Straw
celiuliozės acetatas	81.2471	73.332																																						Wool
																																								Cellulose acetate
kontrolė
dumbliai
šiaudai
vilna
celiuliozės acetatas
[truncated: 59 more columns]

## Sheet: Purėtumas
		Baltas popierius												Kartonas popierius
		Nr.1	height	diameter	weight	Volume	density	density of cellulose	Puriosity						height	diameter	weight	Volume	density	density of cellulose	Puriosity
		Blankas	8.3	55.2	0.42	19.8631	0.0211448	1.5	0.985903					Blankas	7.9	55.4	0.551	19.043	0.0289344	1.5	0.98071
		Blankas	7.9	55	0.4596	18.7691	0.0244871	1.5	0.983675					Blankas	8.35	54.85	0.5719	19.7301	0.0289861	1.5	0.980676
		Dumbliai	6	54.1	0.47	13.7923	0.0340771	1.39787	0.975622					Dumbliai	7.8	54.6	0.6002	18.2629	0.0328644	1.42003	0.976856
		Vilna	7.95	54.75	0.4647	18.7165	0.0248283	1.45696	0.982959					Vilna	8.3	54.75	0.5648	19.5405	0.028904	1.46459	0.980265
		Šiaudai	8	55.05	0.4857	19.0412	0.0255078	1.41764	0.982007					Šiaudai	8.85	55.65	0.6175	21.526	0.0286862	1.43522	0.980013
		CA	10.75	55.15	0.4933	25.6797	0.0192098	1.45946	0.986838					CA	10.2	54.85	0.6087	24.1015	0.0252557	1.46714	0.982786
										celiulose acetate												celiulose acetate
								0.492926		1.3										0.492926		1.3
								1.07596		0.03										0.885269		0.03
		Baltas popierius												Kartonas popierius
		Nr. 2	height	diameter	weight	Volume	density	density of cellulose	Puriosity						height	diameter	weight	Volume	density	density of cellulose	Puriosity
		Blankas	9.4	54.25	0.4698	21.7279	0.021622	1.5	0.985585					Blankas	7.8	54.65	0.4943	18.2964	0.0270163	1.5	0.981989
		Blankas	8.9	55.95	0.5093	21.8817	0.0232752	1.5	0.984483					Blankas	7.9	55.55	0.5475	19.1463	0.0285956	1.5	0.980936
		Dumbliai	9.2	54.45	0.5551	21.4227	0.0259118	1.41353	0.981669					Dumbliai	8.35	55.9	0.6579	20.4927	0.0321041	1.42704	0.977503
		Vilna	8.25	55.55	0.5019	19.9946	0.0251018	1.46015	0.982809					Vilna	8.8	55.95	0.6607	21.6358	0.0305374	1.46973	0.979222
		Šiaudai	8.1	54.6	0.5353	18.9653	0.0282252	1.42528	0.980197					Šiaudai	8.8	55.8	0.65	21.5199	0.0302046	1.43846	0.979002
		CA	8.5	55.15	0.6182	20.3049	0.0304459	1.46765	0.979255					CA	7.45	55.15	0.5021	17.7966	0.0282132	1.46017	0.980678
										celiulose acetate												celiulose acetate
								0.492926		1.3										0.492926		1.3
								0.996214		0.03										0.756773		0.03
		Baltas popierius												Kartonas popierius
		Nr. 3	height	diameter	weight	Volume	density	density of cellulose	Puriosity						height	diameter	weight	Volume	density	density of cellulose	Puriosity
		Blankas	8.25	55.25	0.4384	19.7792	0.0221647	1.5	0.985224					Blankas	8.5	55	0.4917	20.1946	0.0243482	1.5	0.983768
		Blankas	7.95	54.65	0.4496	18.6482	0.0241095	1.5	0.983927					Blankas	8.35	54.25	0.3217	19.3008	0.0166677	1.5	0.988888
		Dumbliai	6.85	55.25	0.4952	16.4227	0.0301534	1.40307	0.978509					Dumbliai	8.25	54.4	0.5261	19.1753	0.0274364	1.40876	0.980524
		Vilna	7.7	55.2	0.4873	18.4272	0.0264446	1.45896	0.981874					Vilna	8.05	54.45	0.5161	18.7448	0.0275329	1.46125	0.981158
		Šiaudai	6.9	55.85	0.4074	16.9038	0.024101	1.40182	0.982807					Šiaudai	8.25	54.75	0.5179	19.4228	0.0266645	1.42277	0.981259
		CA	7.75	55.55	0.3964	18.7828	0.0211044	1.44955	0.985441					CA	8.7	54.4	0.5488	20.2212	0.0271398	1.46356	0.981456
										celiulose acetate												celiulose acetate
								0.492926		1.3										0.492926		1.3
								1.02606		0.03										0.968804		0.03
		Baltas popierius												Kartonas popierius
		Nr. 4	height	diameter	weight	Volume	density	density of cellulose	Puriosity						height	diameter	weight	Volume	density	density of cellulose	Puriosity
		Blankas	8.6	55.4	0.5216	20.7304	0.0251611	1.5	0.983226					Blankas	8.25	54.65	0.5287	19.3519	0.0273203	1.5	0.981786
		Blankas	9.7	55.5	0.6315	23.4665	0.0269107	1.5	0.98206					Blankas	7.2	55.8	0.5228	17.6072	0.0296924	1.5	0.980205
		Dumbliai	7.85	55.4	0.5267	18.9225	0.0278346	1.40887	0.980243					Dumbliai	7.35	55.5	0.5124	17.7813	0.0288168	1.40632	0.979509
		Vilna	8.2	55.6	0.5372	19.9092	0.0269825	1.46277	0.981554					Vilna	9.3	55.55	0.5726	22.5393	0.0254045	1.46507	0.98266
		Šiaudai	7.2	55.45	0.469	17.387	0.0269741	1.41471	0.980933					Šiaudai	8.25	55.4	0.5375	19.8867	0.0270281	1.42558	0.981041
		CA	10	55.1	0.5725	23.8448	0.0240095	1.46507	0.983612					CA	8.25	55.45	0.6324	19.9226	0.0317428	1.46837	0.978382
										celiulose acetate												celiulose acetate
								0.492926		1.3										0.492926		1.3
								0.930752		0.03										0.87321		0.03
		Baltas popierius												Kartonas popierius
		Nr. 5	height	diameter	weight	Volume	density	density of cellulose	Puriosity						height	diameter	weight	Volume	density	density of cellulose	Puriosity
		Blankas	9.95	55.65	0.6075	24.2016	0.0251017	1.5	0.983266					Blankas	8	55.05	0.4315	19.0412	0.0226614	1.5	0.984892
		Blankas	7.9	55.45	0.3698	19.0774	0.0193842	1.5	0.987077					Blankas	8.05	55.2	0.4479	19.2648	0.0232497	1.5	0.9845
		Dumbliai	7.4	55	0.527	17.5811	0.0299753	1.40892	0.978725					Dumbliai	8.25	55.5	0.55	19.9586	0.0275571	1.41273	0.980494
		Vilna	8.95	55.2	0.6264	21.4186	0.0292456	1.46807	0.980079					Vilna	8.15	55.5	0.4872	19.7167	0.0247101	1.45895	0.983063
		Šiaudai	7.9	55.3	0.4761	18.9744	0.0250917	1.41598	0.98228					Šiaudai	8.45	55.4	0.4829	20.3688	0.0237078	1.41717	0.983271
		CA	8.25	55.4	0.529	19.8867	0.0266007	1.46219	0.981808					CA	9	55.4	0.5758	21.6946	0.0265412	1.46527	0.981886
										celiulose acetate												celiulose acetate
								0.492926		1.3										0.492926		1.3
								0.798212		0.03										1.02627		0.03
		Baltas popierius												Kartonas popierius
		Nr. 6	height	diameter	weight	Volume	density	density of cellulose	Puriosity						height	diameter	weight	Volume	density	density of cellulose	Puriosity
		Blankas	9.15	54.9	0.5793	21.6599	0.0267453	1.5	0.98217					Blankas	7.75	55.7	0.427	18.8843	0.0226113	1.5	0.984926
		Blankas	8.5	55.3	0.4867	20.4155	0.0238398	1.5	0.984107					Blankas	7.05	55.45	0.4455	17.0248	0.0261677	1.5	0.982555
		Dumbliai	8.55	55	0.4794	20.3133	0.0236003	1.39987	0.983141					Dumbliai	8.75	55.4	0.5731	21.092	0.0271715	1.41624	0.980814
		Vilna	8.2	55.25	0.5083	19.6593	0.0258554	1.46065	0.982299					Vilna	8.05	55.7	0.5267	19.6154	0.0268514	1.46203	0.981634
		Šiaudai	8.1	55.85	0.5962	19.8436	0.0300449	1.43291	0.979032					Šiaudai	8.75	55.35	0.5004	21.0539	0.0237675	1.42006	0.983263
		CA	9	55.5	0.5386	21.773	0.0247371	1.46287	0.98309					CA	8.4	55.6	0.5469	20.3948	0.0268157	1.46343	0.981676
										celiulose acetate												celiulose acetate
								0.492926		1.3										0.492926		1.3
								0.983671		0.03										0.949307		0.03
		Baltas popierius												Kartonas popierius
		Nr. 7	height	diameter	weight	Volume	density	density of cellulose	Puriosity						height	diameter	weight	Volume	density	density of cellulose	Puriosity
		Blankas	6.25	54.9	0.2837	14.795	0.0191754	1.5	0.987216					Blankas	8	55.05	0.469	19.0412	0.0246308	1.5	0.983579
		Blankas	7.3	55.3	0.321	17.5333	0.018308	1.5	0.987795					Blankas	8.7	54.9	0.5306	20.5946	0.025764	1.5	0.982824
		Dumbliai	6.6	54.9	0.3787	15.6235	0.0242391	1.37325	0.982349					Dumbliai	8.05	55	0.5767	19.1254	0.0301536	1.41677	0.978717
		Vilna	7	55.4	0.3475	16.8736	0.0205943	1.44245	0.985723					Vilna	8.35	55.35	0.5869	20.0915	0.0292114	1.46592	0.980073
		Šiaudai	7.1	54.8	0.3459	16.7459	0.0206558	1.38436	0.985079					Šiaudai	7.7	54.8	0.5627	18.1611	0.0309838	1.42891	0.978317
		CA	7.5	55.15	0.3723	17.916	0.0207803	1.44628	0.985632					CA	8.5	55.25	0.6584	20.3786	0.0323085	1.46962	0.978016
										celiulose acetate												celiulose acetate
								0.492926		1.3										0.492926		1.3
								1.43885		0.03										0.851934		0.03
		Baltas popierius												Kartonas popierius
		Nr. 8	height	diameter	weight	Volume	density	density of cellulose	Puriosity						height	diameter	weight	Volume	density	density of cellulose	Puriosity
		Blankas	7.4	54.9	0.2996	17.5173	0.0171031	1.5	0.988598					Blankas	8.7	54.9	0.5385	20.5946	0.0261476	1.5	0.982568
		Blankas	7.4	54.8	0.3457	17.4535	0.0198069	1.5	0.986795					Blankas	8.85	55.6	0.4888	21.4873	0.0227483	1.5	0.984834
		Dumbliai	7	55.1	0.3747	16.6913	0.0224488	1.3719	0.983637					Dumbliai	8.05	55.2	0.5436	19.2648	0.0282173	1.4117	0.980012
		Vilna	8.9	54.9	0.3415	21.0681	0.0162094	1.44143	0.988755					Vilna	8.9	55.2	0.612	21.2989	0.0287338	1.46732	0.980417
		Šiaudai	7	54.85	0.3539	16.5402	0.0213963	1.38697	0.984573					Šiaudai	7.45	55.35	0.575	17.9259	0.0320765	1.43043	0.977576
		CA	8.25	54.9	0.3757	19.5294	0.0192377	1.44677	0.986703					CA	8.45	55.5	0.5934	20.4424	0.0290279	1.4663	0.980203
										celiulose acetate												celiulose acetate
								0.492926		1.3										0.492926		1.3
								1.46413		0.03										0.816993		0.03
		Baltas popierius												Kartonas popierius
		Nr. 9	height	diameter	weight	Volume	density	density of cellulose	Puriosity						height	diameter	weight	Volume	density	density of cellulose	Puriosity
		Blankas	7.5	55	0.3298	17.8187	0.0185086	1.5	0.987661					Blankas	8	54.9	0.5668	18.9376	0.0299299	1.5	0.980047
		Blankas	6.45	55.35	0.2644	15.5198	0.0170364	1.5	0.988642					Blankas	7.5	54.8	0.557	17.6894	0.0314878	1.5	0.979008
		Dumbliai	6.6	54.65	0.3566	15.4815	0.0230339	1.3654	0.98313					Dumbliai	8.25	54.9	0.5949	19.5294	0.0304618	1.41931	0.978538
		Vilna	7.5	55.2	0.3467	17.9485	0.0193163	1.44231	0.986607					Vilna	7.6	55.6	0.5546	18.4524	0.0300557	1.46394	0.979469
		Šiaudai	6.9	56.7	0.3395	17.4223	0.0194865	1.38218	0.985902					Šiaudai	7.8	55.05	0.5442	18.5652	0.0293129	1.4265	0.979451
		CA	8.35	55.1	0.4018	19.9104	0.0201804	1.45022	0.986085					CA	7.95	55.85	0.5447	19.4762	0.0279675	1.46328	0.980887
										celiulose acetate												celiulose acetate
								0.492926		1.3										0.492926		1.3
								1.44217		0.03										0.901551		0.03
		Baltas popierius												Kartonas popierius
		Nr. 10	height	diameter	weight	Volume	density	density of cellulose	Puriosity						height	diameter	weight	Volume	density	density of cellulose	Puriosity
		Blankas	7.45	54.9	0.4243	17.6356	0.0240593	1.5	0.98396					Blankas	7.9	54.8	0.5163	18.6328	0.0277092	1.5	0.981527
		Blankas	7.5	54.75	0.3558	17.6571	0.0201505	1.5	0.986566					Blankas	7.75	55.2	0.5541	18.5468	0.0298757	1.5	0.980083
		Dumbliai	7.5	55.4	0.4933	18.0788	0.027286	1.4027	0.980547					Dumbliai	7.85	54.8	0.5526	18.5149	0.0298463	1.41314	0.978879
		Vilna	8.55	55.85	0.5499	20.9461	0.0262531	1.46363	0.982063					Vilna	8.35	55.55	0.6416	20.2369	0.0317044	1.46883	0.978415
		Šiaudai	8	54.5	0.3845	18.6626	0.0206027	1.39597	0.985241					Šiaudai	8.6	55.25	0.6185	20.6183	0.0299976	1.43533	0.979101
		CA	6.95	55.1	0.603	16.5721	0.0363864	1.46683	0.975194					CA	8.8	55.45	0.6272	21.2508	0.0295142	1.46811	0.979897
										celiulose acetate												celiulose acetate
								0.492926		1.3										0.492926		1.3
								0.909256		0.03										0.779302		0.03
		Baltas popierius												Kartonas popierius
		Nr. 11	height	diameter	weight	Volume	density	density of cellulose	Puriosity						height	diameter	weight	Volume	density	density of cellulose	Puriosity
		Blankas	8.5	54.45	0.4475	19.7927	0.0226094	1.5	0.984927					Blankas	8	55.7	0.5196	19.4935	0.026655	1.5	0.98223
		Blankas	7.45	54.65	0.3816	17.4754	0.0218364	1.5	0.985442					Blankas	8.75	55.25	0.6048	20.9779	0.0288303	1.5	0.98078
		Dumbliai	7.1	54.7	0.3606	16.6849	0.0216124	1.36689	0.984189					Dumbliai	8.45	55.3	0.616	20.2954	0.0303518	1.42208	0.978657
		Vilna	7.3	55.1	0.3808	17.4067	0.0218767	1.44748	0.984886					Vilna	9.1	55.35	0.6472	21.8961	0.0295578	1.4691	0.97988
		Šiaudai	6.7	54.8	0.4561	15.8025	0.0288625	1.4123	0.979563					Šiaudai	8.55	55.4	0.6008	20.6099	0.0291511	1.43342	0.979663
		CA	7.05	55.7	0.5301	17.1787	0.030858	1.46227	0.978897					CA	8.75	55.7	0.6316	21.321	0.0296233	1.46833	0.979825
										celiulose acetate												celiulose acetate
								0.492926		1.3										0.492926		1.3
								1.31303		0.03										0.772559		0.03
		Baltas popierius												Kartonas popierius
		Nr. 12	height	diameter	weight	Volume	density	density of cellulose	Puriosity						height	diameter	weight	Volume	density	density of cellulose	Puriosity
		Blankas	8.12	54.75	0.3459	19.1168	0.0180941	1.5	0.987937					Blankas	7.6	54.75	0.5142	17.8925	0.0287383	1.5	0.980841
		Blankas	9.7	54.2	0.4712	22.38	0.0210545	1.5	0.985964					Blankas	7.75	55	0.5077	18.4127	0.0275734	1.5	0.981618
		Dumbliai	7.2	55.3	0.4832	17.2931	0.0279418	1.40066	0.980051					Dumbliai	8	55.1	0.6136	19.0758	0.0321664	1.42177	0.977376
		Vilna	7.05	55.9	0.3893	17.3023	0.0225	1.44863	0.984468					Vilna	8.6	55.25	0.5902	20.6183	0.0286251	1.46611	0.980476
		Šiaudai	7.65	54.3	0.4049	17.7154	0.0228558	1.40121	0.983689					Šiaudai	8	55.55	0.595	19.3887	0.030688	1.43277	0.978581
		CA	7.4	54.75	0.4879	17.4217	0.0280053	1.45901	0.980805					CA	9.25	55.25	0.6505	22.1767	0.0293326	1.46925	0.980036
										celiulose acetate												celiulose acetate
								0.492926		1.3										0.492926		1.3
								1.28436		0.03										0.84717		0.03
		Baltas popierius purėtumo vidurkis												Kartonas popierius purėtumo vidurkis
		Nr. 12	height	diameter	weight	Volume	density	density of cellulose	Puriosity						height	diameter	weight	Volume	density	density of cellulose	Puriosity
		Blankas							0.985473					Blankas							0.982405
		Blankas							0.985544					Blankas							0.982242
		Dumbliai							0.980984					Dumbliai							0.97899
		Vilna							0.983673					Vilna							0.980561
		Šiaudai							0.982609					Šiaudai							0.980045
		CA							0.98278					CA							0.980477
										celiulose acetate												celiulose acetate
								0.492926		1.3										0.492926		1.3
								#DIV/0!		0.03										#DIV/0!		0.03

## Sheet: 3 proc cel
			Baltas popierius			Kartonas
			Sausas aerogelis	Aerogelis su RRME	Sorbcija g/g	Sausas aerogelis	Aerogelis su RRME	Sorbcija g/g
		Blankas	0.9591	20.0052	19.8583	1.53616	24.0702	14.6691
		Vilna	2.5195	23.7	8.40663	2.4461	21.4438	7.76653					Baltas	10	55.3
		Šiaudai	1.5776	20.9292	12.2665	1.9313	21.046	9.89732					Kartonas	10.9	55.2
		V+Š	2.1278	24.2124	10.3791	2.1122	24.3776	10.5413
		CA	2.0038	21.4612	9.71025	2.3066	24.4261	9.58966
														washed with acetone
			Antras bandyma											white paper
			Baltas popierius			Kartonas							Spausdinimo popierius		Sausas aerogelis	Aerogelis su RRME	Sorbcija g/g
			išpaustas aerogelis aerogelis	Aerogelis su RRME	Sorbcija g/g	Sausas aerogelis	Aerogelis su RRME	Sorbcija g/g						Šiaudai	1.5776	20.9292	12.2665
		Blankas	11.1124	18.1364	0.632087	14.6442	20.5001	0.399878						Šiaudai	2.1077	19.7532	8.37192
		Vilna	11.0342	20.1328	0.824582	11.439	21.2129	0.854437						Šiaudai	2.4259	20.8739	7.6046
		Šiaudai						#DIV/0!						Šiaudai	2.2706	19.1294	7.42482
		V+Š	11.533	21.6402	0.876372	13.153	20.9015	0.589105
		CA	14.7914	21.1874	0.432413	15.0243	17.8913	0.190824
														white paper
													Pakavimo popierius		Sausas aerogelis	Aerogelis su RRME	Sorbcija g/g
			trečias bandymas											Šiaudai	1.9313	21.046	9.89732
			Baltas popierius			Kartonas								Šiaudai	2.9527	19.7532	5.68988
			išpaustas aerogelis aerogelis	Aerogelis su RRME	Sorbcija g/g	Sausas aerogelis	Aerogelis su RRME	Sorbcija g/g						Šiaudai	4.3986	20.8739	3.74558
		Blankas	14.4062	14.5727	0.0115575	15.3442	18.795	0.224893						Šiaudai	4.45	20.2086	3.54126
		Vilna	20.1328	20.887	0.0374613	14.739	20.1406	0.366483
		Šiaudai		0
		V+Š	16.7376	20.5687	0.228892	14.164	20.8817	0.47428
		CA	15.8977	17.9255	0.127553	16.0243	21.6147	0.34887
														Spausdinimo popierius
			ketvirtas bandymas												1	2	3	4	5
			Baltas popierius			Kartonas								kontrolė	19.8583	0.632087	0.0115575	0.0266408	0.038008
			išpaustas aerogelis aerogelis	Aerogelis su RRME	Sorbcija g/g	Sausas aerogelis	Aerogelis su RRME	Sorbcija g/g						vilna	8.40663	0.824582	0.0374613	0.316954	0.335254
		Blankas	14.2113	14.5899	0.0266408	15.7478	17.8648	0.134431						vilna ir šiaudai	10.3791	0.876372	0.228892	0.316419	0.344736
		Vilna	16.4721	21.693	0.316954	16.1756	19.9413	0.232801						celiuliozės acetatas	9.71025	0.432413	0.127553	0.140629	0.12039
		Šiaudai
		V+Š	15.3834	20.251	0.316419	15.7926	20.7154	0.311716
		CA	15.526	17.7094	0.140629	17.5058	20.7977	0.188046
			penktas bandymas
			Baltas popierius			Kartonas								Pakavimo popierius
			išpaustas aerogelis aerogelis	Aerogelis su RRME	Sorbcija g/g	Sausas aerogelis	Aerogelis su RRME	Sorbcija g/g							1	2	3	4	5
		Blankas	13.8813	14.4089	0.038008	15.2697	17.4494	0.142747						kontrolė	14.6691	0.399878	0.224893	0.134431	0.142747
		Vilna	16.0374	21.414	0.335254	15.8887	19.8184	0.247327						vilna	7.76653	0.854437	0.366483	0.232801	0.247327
		Šiaudai												vilna ir šiaudai	10.5413	0.589105	0.47428	0.311716	0.319753
		V+Š	15.3468	20.6374	0.344736	15.6058	20.5958	0.319753						celiuliozės acetatas	9.58966	0.190824	0.34887	0.188046	0.230824
		CA	15.7779	17.6774	0.12039	16.4753	20.2782	0.230824
			šeštas bandymas
			Baltas popierius			Kartonas
			išpaustas aerogelis aerogelis	Aerogelis su RRME	Sorbcija g/g	Sausas aerogelis	Aerogelis su RRME	Sorbcija g/g
		Blankas			#DIV/0!		2.1797	#DIV/0!
		Vilna			#DIV/0!		3.9297	#DIV/0!
		Šiaudai
		V+Š			#DIV/0!		4.99	#DIV/0!
		CA			#DIV/0!		3.8029	#DIV/0!

## Sheet: 1 proc cel RME
		Baltas popierius												Kartonas popierius
			height	diameter	weight	Volume	density	density of cellulose	Puriosity						height	diameter	weight	Volume	density	density of cellulose	Puriosity
		Blankas	8.3	55.2	0.42	19.8631	0.0211448	1.5	0.985903					Blankas	7.9	55.4	0.551	19.043	0.0289344	1.5	0.98071
		Blankas	7.9	55	0.4596	18.7691	0.0244871	1.5	0.983675					Blankas	8.35	54.85	0.5719	19.7301	0.0289861	1.5	0.980676
		Dumbliai	6	54.1	0.47	13.7923	0.0340771	1.36596	0.975053					Dumbliai	7.8	54.6	0.6002	18.2629	0.0328644	1.39503	0.976442
		Šiaudai	8.95	54.75	0.4647	21.0708	0.0220542	1.20949	0.981766					Šiaudai	8.3	54.75	0.5648	19.5405	0.028904	1.40687	0.979455
		Vilna	9	55.05	0.4857	21.4214	0.0226736	1.26323	0.982051					Vilna	8.85	55.65	0.6175	21.526	0.0286862	1.31377	0.978165
		CA	10.75	55.15	0.4933	25.6797	0.0192098	1.45946	0.986838					CA	10.2	54.85	0.6087	24.1015	0.0252557	1.46714	0.982786
										celiulose acetate												celiulose acetate
								0.492926		1.3										0.492926		1.3
								1.07596		0.03										0.885269		0.03
		Po penkių ciklų												Po penkių ciklų
		Baltas popierius												Kartonas popierius
			height	diameter	weight	Volume	density	density of cellulose	Puriosity						height	diameter	weight	Volume	density	density of cellulose	Puriosity
		Blankas	5	49.65	0.4838	9.68051	0.0499767	1.5	0.966682					Blankas	6.3	49.85	0.8363	12.2959	0.0680145	1.5	0.954657
		Blankas	5.7	50.3	0.3567	11.3266	0.0314922	1.5	0.979005					Blankas	6.65	49.9	0.7325	13.0051	0.0563242	1.5	0.962451
		Dumbliai	5.35	50.7	0.6479	10.8009	0.0599858	1.40276	0.957237					Dumbliai	7.7	50.75	0.7263	15.5759	0.0466298	1.41326	0.967005
		Šiaudai	6.5	51	0.4399	13.2783	0.0331292	1.38043	0.976001					Šiaudai	7	49.9	0.7124	13.6895	0.0520397	1.42617	0.963511
		Vilna	7.5	50	0.5267	14.7262	0.0357661	1.28166	0.972094					Vilna	9	53.9	1.1881	20.5357	0.0578553	1.40321	0.958769
		CA	5.2	46.6	0.389	8.8688	0.0438616	1.44859	0.969721					CA	4.3	49.75	0.6623	8.35881	0.0792338	1.4698	0.946092
										celiulose acetate												celiulose acetate
								0.492926		1.3										0.492926		1.3
								1.13662		0.03										0.701853		0.03
		Baltas popierius												Kartonas popierius
			Sausas aerogelis	Aerogelis su RRME	Sorbcija g/g	Isplautas šlapias aerogelis	Sausas aerogelis	RRME sorbuotas	Likutis aerogelyje po džiovinimo	likutis nuo absprbuoto kiekio					Sausas aerogelis	Aerogelis su RRME	Sorbcija g/g	Isplautas šlapias aerogelis	Sausas aerogelis	RRME sorbuotas	Likutis aerogelyje po džiovinimo	likutis nuo absprbuoto kiekio
			dry aerogel	Aerogel with FAME	sorption g/g	washed aerogel, wet	dry aerogel	FAME sorbtion	residue in the aerogel	amount of residue from absorption capacity in percentage		0.00338047			dry aerogel	Aerogel with FAME	sorption g/g	washed aerogel, wet	dry aerogel	FAME sorbtion	residue in the aerogel	amount of residue from absorption capacity in percentage
		Blankas	0.42	13.2594	30.57	12.8635	0.4377	12.8217	0.0177	0.00238047		28.3889		Blankas	0.5827	15.079	24.8778	13.119	0.6709	14.4081	0.0882	0.00712156		18.5543
		Blankas	0.4596	13.9517	29.3562	12.5673	0.4834	13.4683	0.0238	0.00276711		24.9977		Blankas	0.5983	16.5597	26.6779	10.0503	0.6065	15.9532	0.0082	0.001514		15.571
		Dumbliai	0.47	13.596	27.9277	12.1083	0.5056	13.0904	0.0356	0.00371955		22.9484		Dumbliai	0.6292	15.4091	23.49	12.6214	0.7861	14.623	0.1569	0.0117297		15.0557
		Šiaudai	0.4647	13.8652	28.8369	12.8752	0.4846	13.3806	0.0199	0.00248723		25.5687		Šiaudai	0.5929	16.3359	26.5525	12.4031	0.6795	15.6564	0.0866	0.00653128		17.2533
		Vilna	0.4857	16.1771	32.3068	13.753	0.5016	15.6755	0.0159	0.00201432		26.4183		Vilna	0.7298	18.7148	24.6437	14.5401	0.7419	17.9729	0.0121	0.00167324		18.5985
		CA	0.4933	16.6303	32.7123	13.974	0.5493	16.081	0.056	0.00448237		24.4397		CA	0.6179	18.0495	28.211	13.7516	0.7991	17.2504	0.1812	0.0115041		16.2089
						Absorbuota RRME viso:		84.5175	0.1689									Absorbuota RRME viso:		95.864	0.5332	0.00556205
			Etanolis + RRME	400.482		Isdistiliuota:		83.059							Etanolis + RRME	278.764		Isdistiliuota:		89.411		0.0400739
						etanolio po distiliacijos		296.485	distiliavimo koef	0.947718								etanolio po distiliacijos		168.65	distiliavimo koef	0.925733
						Regeneruota:		0.982743										Regeneruota:		0.932686
		Baltas popierius												Kartonas popierius
			Sausas aerogelis	Aerogelis su RRME	Sorbcija g/g	Isplautas šlapias aerogelis	Sausas aerogelis	RRME sorbuotas	Likutis aerogelyje po džiovinimo	likutis nuo absprbuoto kiekio					Sausas aerogelis	Aerogelis su RRME	Sorbcija g/g	Isplautas šlapias aerogelis	Sausas aerogelis	RRME sorbuotas	Likutis aerogelyje po džiovinimo	likutis nuo absprbuoto kiekio
			dry aerogel	Aerogel with FAME	sorption g/g	washed aerogel, wet	dry aerogel	FAME sorbtion	residue in the aerogel	amount of residue from absorption capacity in percentage					dry aerogel	Aerogel with FAME	sorption g/g	washed aerogel, wet	dry aerogel	FAME sorbtion	residue in the aerogel	amount of residue from absorption capacity in percentage
		Blankas	0.4512	12.0259	25.6531	10.0103	0.4606	11.5653	0.0094	0.00181278		20.7332		Blankas	0.7016	14.7529	20.0275	9.3529	0.7109	14.042	0.0093	0.0016623		12.1564
		Blankas	0.5253	10.9965	19.9338	11.0726	0.5819	10.4146	0.0566	0.00643468		18.0284		Blankas	0.6192	12.7529	19.5958	9.2663	0.6266	12.1263	0.0074	0.00161024		13.7882
		Dumbliai	0.5173	12.4351	23.0385	10.713	0.5256	11.9095	0.0083	0.00169692		19.3824		Dumbliai	0.7245	13.1428	17.1405	11.173	0.7361	12.4067	0.0116	0.00193498		14.1786
		Šiaudai	0.5009	13.2747	25.5017	11.3674	0.5106	12.7641	0.0097	0.00175994		21.2628		Šiaudai	0.7022	13.1396	17.712	10.9358	0.6753	12.4643	-0.0269	-0.00115816		15.194
		Vilna	0.5213	14.1255	26.0967	12.4563	0.5424	13.5831	0.0211	0.0025534		21.9652		Vilna	0.7953	17.9069	21.5159	12.81	0.8419	17.065	0.0466	0.00373074		14.2156
		CA	0.5594	12.7184	21.7358	11.2637	0.5795	12.1389	0.0201	0.00265583		18.4369		CA	0.8246	12.2535	13.8599	9.7079	0.8591	11.3944	0.0345	0.0040278		10.3001
						Absorbuota RRME viso:		72.3755	0.1252	0.00172987		#VALUE!						Absorbuota RRME viso:		79.4987	0.0825	0.00103775
			Etanolis + RRME	345.983		Isdistiliuota:		69.292		0.0186434					Etanolis + RRME	262.894		Isdistiliuota:		72.894		0.0118079
						etanolio regeneruota:		260.465	distiliavimo koef	0.953102								etanolio po distiliacijos		168.65	distiliavimo koef	0.918789
						Regeneruota:		0.957396										Regeneruota:		0.916921
		Baltas popierius												Kartonas popierius
			Sausas aerogelis	Aerogelis su RRME	Sorbcija g/g	Isplautas šlapias aerogelis	Sausas aerogelis	RRME sorbuotas	Likutis aerogelyje po džiovinimo	likutis nuo absprbuoto kiekio					Sausas aerogelis	Aerogelis su RRME	Sorbcija g/g	Isplautas šlapias aerogelis	Sausas aerogelis	RRME sorbuotas	Likutis aerogelyje po džiovinimo	likutis nuo absprbuoto kiekio
			dry aerogel	Aerogel with FAME	sorption g/g	washed aerogel, wet	dry aerogel	FAME sorbtion	residue in the aerogel	amount of residue from absorption capacity in percentage					dry aerogel	Aerogel with FAME	sorption g/g	washed aerogel, wet	dry aerogel	FAME sorbtion	residue in the aerogel	amount of residue from absorption capacity in percentage
		Blankas	0.4706	10.7091	21.7563	9.2809	0.4815	10.2276	0.0109	0.00206574		18.275		Blankas	0.7473	12.7883	16.1127	10.588	0.7547	12.0336	0.0074	0.00161494		13.0294
		Blankas	0.6391	10.8246	15.9373	9.7068	0.6947	10.1299	0.0556	0.0064887		12.9727		Blankas	0.6422	14.1166	20.9816	10.407	0.6558	13.4608	0.0136	0.00201034		14.8692
		Dumbliai	0.5331	11.8914	21.3061	10.1222	0.5581	11.3333	0.025	0.00320589		17.1369		Dumbliai	0.7835	12.833	15.3791	11.0758	0.7512	12.0818	-0.0323	-0.00167344		13.7441
		Šiaudai	0.5404	12.8286	22.7391	11.0316	0.5808	12.2478	0.0404	0.00429855		17.9938		Šiaudai	0.7095	13.0961	17.4582	11.2787	0.6907	12.4054	-0.0188	-0.000515469		15.3294
		Vilna	0.5528	13.5634	23.5358	11.7501	0.5679	12.9955	0.0151	0.00216194		19.6904		Vilna	0.8744	17.916	19.4895	15.2969	0.9023	17.0137	0.0279	0.00263985		15.9532
		CA	0.5931	10.5707	16.8228	9.0165	0.6076	9.9631	0.0145	0.00245537		13.8395		CA	0.8708	11.8731	12.6347	10.1507	0.9209	10.9522	0.0501	0.00557442		10.0226
						Absorbuota RRME viso:		66.8972	0.1615	0.00241415		#VALUE!						Absorbuota RRME viso:		77.9475	0.0479	0.000614516
			Etanolis + RRME	256.152		Isdistiliuota:		63.909		0.0230903					Etanolis + RRME	226.162		Isdistiliuota:		77.93		0.0102652
						etanolio po distiliacijos		179.45	distiliavimo koef	0.950057								etanolio po distiliacijos		142.949	distiliavimo koef	0.976641
						Regeneruota:		0.955331										Regeneruota:		0.999775
		Baltas popierius												Kartonas popierius
			Sausas aerogelis	Aerogelis su RRME	Sorbcija g/g	Isplautas šlapias aerogelis	Sausas aerogelis	RRME sorbuotas	Likutis aerogelyje po džiovinimo	likutis nuo absprbuoto kiekio					Sausas aerogelis	Aerogelis su RRME	Sorbcija g/g	Isplautas šlapias aerogelis	Sausas aerogelis	RRME sorbuotas	Likutis aerogelyje po džiovinimo	likutis nuo absprbuoto kiekio
			dry aerogel	Aerogel with FAME	sorption g/g	washed aerogel, wet	dry aerogel	FAME sorbtion	residue in the aerogel	amount of residue from absorption capacity in percentage					dry aerogel	Aerogel with FAME	sorption g/g	washed aerogel, wet	dry aerogel	FAME sorbtion	residue in the aerogel	amount of residue from absorption capacity in percentage
		Blankas	0.4908	10.3523	20.0927	10.3827	0.6438	9.7085	0.153	0.0167594		15.1272		Blankas	0.7898	12.5018	14.8291	10.0742	0.7934	11.7084	0.0036	0.00130747		11.6975
		Blankas	0.7058	10.3529	13.6683	10.561	0.7475	9.6054	0.0417	0.00534131		13.1284		Blankas	0.6853	14.6234	20.3387	8.7574	0.6935	13.9299	0.0082	0.00158866		11.6278
		Dumbliai	0.529	11.6303	20.9854	9.6812	0.5311	11.0992	0.0021	0.0011892		17.2286		Dumbliai	0.7526	12.7052	15.8817	10.6	0.7391	11.9661	-0.0135	-0.000128187		13.3418
		Šiaudai	0.5827	12.6303	20.6755	10.3367	0.664	11.9663	0.0813	0.00779408		14.5673		Šiaudai	0.7207	13.1507	17.2471	11.7127	0.715	12.4357	-0.0057	0.000541642		15.3814
		Vilna	0.5719	13.224	22.1229	10.8497	0.5831	12.6409	0.0112	0.00188601		17.6069		Vilna	0.9323	17.9287	18.2306	14.3527	1.0768	16.8519	0.1445	0.0095747		12.329
		CA	0.6195	10.2959	15.6197	8.9352	0.6409	9.655	0.0214	0.00321647		12.9416		CA	0.9209	11.5787	11.5732	9.3487	0.9878	10.5909	0.0669	0.00731674		8.46416
						Absorbuota RRME viso:		64.6753	0.3107	0.004804								Absorbuota RRME viso:		77.4829	0.204	0.00263284
			Etanolis + RRME	284.846		Isdistiliuota:		62.438		0.0409905					Etanolis + RRME	303.798		Isdistiliuota:		76.146		0.0228339
						etanolio po distiliacijos		208.913	distiliavimo koef	0.952624								etanolio po distiliacijos		218.638	distiliavimo koef	0.970329
						Regeneruota:		0.965407										Regeneruota:		0.982746
		Baltas popierius												Kartonas popierius
			Sausas aerogelis	Aerogelis su RRME	Sorbcija g/g	Isplautas šlapias aerogelis	Sausas aerogelis	RRME sorbuotas	Likutis aerogelyje po džiovinimo	likutis nuo absprbuoto kiekio					Sausas aerogelis	Aerogelis su RRME	Sorbcija g/g	Isplautas šlapias aerogelis	Sausas aerogelis	RRME sorbuotas	Likutis aerogelyje po džiovinimo	likutis nuo absprbuoto kiekio
			dry aerogel	Aerogel with FAME	sorption g/g	washed aerogel, wet	dry aerogel	FAME sorbtion	residue in the aerogel	amount of residue from absorption capacity in percentage					dry aerogel	Aerogel with FAME	sorption g/g	washed aerogel, wet	dry aerogel	FAME sorbtion	residue in the aerogel	amount of residue from absorption capacity in percentage
		Blankas	0.6731	10.0967	14.0003	8.5347	0.5367	9.56	-0.1364	-0.0132678		11.6797		Blankas	0.8225	12.4461	14.132	11.4642	0.8363	11.6098	0.0138	0.00218865		12.9382
		Blankas	0.762	10.2872	12.5003	8.7321	0.4838	9.8034	-0.2782	-0.0273779		10.4594		Blankas	0.7135	14.6234	19.4953	12.4461	0.7325	13.8909	0.019	0.0023678		16.4437
		Dumbliai	0.542	11.4909	20.2009	9.7621	0.6479	10.843	0.1059	0.0107667		17.0113		Dumbliai	0.7591	12.7052	15.7372	12.578	0.7263	11.9789	-0.0328	-0.00173815		15.5696
		Šiaudai	0.6762	12.1935	17.0324	11.3258	0.4399	11.7536	-0.2363	-0.0191045		15.7492		Šiaudai	0.735	13.1507	16.8921	12.8451	0.7124	12.4383	-0.0226	-0.000816969		16.4763
		Vilna	0.5948	13.2354	21.2518	11.4663	0.5267	12.7087	-0.0681	-0.00435853		18.2776		Vilna	1.1068	17.9287	15.1987	17.8708	1.1881	16.7406	0.0813	0.00585646		15.1464
		CA	0.6704	9.2106	12.739	7.3547	0.389	8.8216	-0.2814	-0.030899		9.97061		CA	1.0378	11.5787	10.157	9.5427	0.6623	10.9164	-0.3755	-0.0333978		8.19512
						Absorbuota RRME viso:		63.4903	-0.8945	-0.0140888								Absorbuota RRME viso:		77.5749	-0.3168	-0.0040838
			Etanolis + RRME	283.348		Isdistiliuota:		62.296		-0.0983298					Etanolis + RRME	264.706		Isdistiliuota:		76.8658		-0.0296238
				400.752		etanolio po distiliacijos		210.626	distiliavimo koef	0.963204								etanolio po distiliacijos		185.673	distiliavimo koef	0.991813
						Regeneruota:		0.981189										Regeneruota:		0.990859
		Baltas popierius												Kartonas popierius
			Sausas aerogelis	Aerogelis su RRME	Sorbcija g/g	Isplautas šlapias aerogelis	Sausas aerogelis	RRME sorbuotas	Likutis aerogelyje po džiovinimo	likutis nuo absprbuoto kiekio					Sausas aerogelis	Aerogelis su RRME	Sorbcija g/g	Isplautas šlapias aerogelis	Sausas aerogelis	RRME sorbuotas	Likutis aerogelyje po džiovinimo	likutis nuo absprbuoto kiekio
			dry aerogel	Aerogel with FAME	sorption g/g	washed aerogel, wet	dry aerogel	FAME sorbtion	residue in the aerogel	amount of residue from absorption capacity in percentage					dry aerogel	Aerogel with FAME	sorption g/g	washed aerogel, wet	dry aerogel	FAME sorbtion	residue in the aerogel	amount of residue from absorption capacity in percentage
		Blankas			#DIV/0!			0	0	#DIV/0!				Blankas			#DIV/0!			0	0	#DIV/0!
		Blankas			#DIV/0!			0	0	#DIV/0!				Blankas			#DIV/0!			0	0	#DIV/0!
		Dumbliai			#DIV/0!			0	0	#DIV/0!				Dumbliai			#DIV/0!			0	0	#DIV/0!
		Šiaudai			#DIV/0!			0	0	#DIV/0!				Šiaudai			#DIV/0!			0	0	#DIV/0!
		Vilna			#DIV/0!			0	0	#DIV/0!				Vilna			#DIV/0!			0	0	#DIV/0!
		CA			#DIV/0!			0	0	#DIV/0!				CA			#DIV/0!			0	0	#DIV/0!
						Absorbuota RRME viso:		0	0	#DIV/0!								Absorbuota RRME viso:		0	0	#DIV/0!
			Etanolis + RRME			Isdistiliuota:				#DIV/0!					Etanolis + RRME			Isdistiliuota:				#DIV/0!
						etanolio po distiliacijos			distiliavimo koef	#DIV/0!								etanolio po distiliacijos			distiliavimo koef	#DIV/0!
						Regeneruota:		#DIV/0!										Regeneruota:		#DIV/0!
		Baltas popierius												Kartonas popierius
			Sausas aerogelis	Aerogelis su RRME	Sorbcija g/g	Isplautas šlapias aerogelis	Sausas aerogelis	RRME sorbuotas	Likutis aerogelyje po džiovinimo	likutis nuo absprbuoto kiekio					Sausas aerogelis	Aerogelis su RRME	Sorbcija g/g	Isplautas šlapias aerogelis	Sausas aerogelis	RRME sorbuotas	Likutis aerogelyje po džiovinimo	likutis nuo absprbuoto kiekio
			dry aerogel	Aerogel with FAME	sorption g/g	washed aerogel, wet	dry aerogel	FAME sorbtion	residue in the aerogel	amount of residue from absorption capacity in percentage					dry aerogel	Aerogel with FAME	sorption g/g	washed aerogel, wet	dry aerogel	FAME sorbtion	residue in the aerogel	amount of residue from absorption capacity in percentage
		Blankas			#DIV/0!			0	0	#DIV/0!				Blankas			#DIV/0!			0	0	#DIV/0!
		Blankas			#DIV/0!			0	0	#DIV/0!				Blankas			#DIV/0!			0	0	#DIV/0!
		Dumbliai			#DIV/0!			0	0	#DIV/0!				Dumbliai			#DIV/0!			0	0	#DIV/0!
		Šiaudai			#DIV/0!			0	0	#DIV/0!				Šiaudai			#DIV/0!			0	0	#DIV/0!
		Vilna			#DIV/0!			0	0	#DIV/0!				Vilna			#DIV/0!			0	0	#DIV/0!
		CA			#DIV/0!			0	0	#DIV/0!				CA			#DIV/0!			0	0	#DIV/0!
						Absorbuota RRME viso:		0	0	#DIV/0!								Absorbuota RRME viso:		0	0	#DIV/0!
			Etanolis + RRME			Isdistiliuota:				#DIV/0!					Etanolis + RRME			Isdistiliuota:				#DIV/0!
						etanolio po distiliacijos			distiliavimo koef	#DIV/0!								etanolio po distiliacijos			distiliavimo koef	#DIV/0!
						Regeneruota:		#DIV/0!										Regeneruota:		#DIV/0!

## Sheet: 1 proc RRME
		Baltas popierius												Kartonas popierius
			height	diameter	weight	Volume	density	density of cellulose	Puriosity						height	diameter	weight	Volume	density	density of cellulose	Puriosity
		Blankas	8.15	54.9	0.5793	19.2927	0.030027	1.5	0.979982					Blankas	7.75	55.7	0.427	18.8843	0.0226113	1.5	0.984926
		Blankas	8.5	55.3	0.4867	20.4155	0.0238398	1.5	0.984107					Blankas	7.05	55.45	0.4455	17.0248	0.0261677	1.5	0.982555
		Dumbliai	8.55	55	0.4794	20.3133	0.0236003	1.36859	0.982756					Dumbliai	8.75	55.4	0.5731	21.092	0.0271715	1.39007	0.980453
		Šiaudai	9.2	55.25	0.5083	22.0568	0.0230451	1.39652	0.983498					Šiaudai	8.05	55.7	0.5267	19.6154	0.0268514	1.40013	0.980822
		Vilna	9.1	55.85	0.5962	22.2935	0.0267433	1.30711	0.97954					Vilna	8.75	55.35	0.5004	21.0539	0.0237675	1.27018	0.981288
		CA	9	55.5	0.5386	21.773	0.0247371	1.46287	0.98309					CA	8.4	55.6	0.5469	20.3948	0.0268157	1.46343	0.981676
										celiulose acetate												celiulose acetate
								0.492926		1.3										0.492926		1.3
								0.983671		0.03										0.949307		0.03
		Po penkių ciklų												Po penkių ciklų
		Baltas popierius												Kartonas popierius
			height	diameter	weight	Volume	density	density of cellulose	Puriosity						height	diameter	weight	Volume	density	density of cellulose	Puriosity
		Blankas	5.15	49.65	0.6734	9.97093	0.0675363	1.5	0.954976					Blankas	6.3	49.85	0.5733	12.2959	0.0466253	1.5	0.968916
		Blankas	5.7	48.75	0.605	10.6393	0.0568645	1.5	0.96209					Blankas	6.65	50.65	0.6083	13.3989	0.0453991	1.5	0.969734
		Dumbliai	5.35	50.4	0.6199	10.6734	0.0580787	1.39837	0.958467					Dumbliai	7.7	50.2	0.6754	15.2401	0.0443173	1.40672	0.968496
		Šiaudai	7.5	50.15	0.6297	14.8147	0.0425051	1.41647	0.969992					Šiaudai	7	49.35	0.6836	13.3894	0.0510552	1.42305	0.964123
		Vilna	7.05	49.5	0.6868	13.5672	0.0506222	1.33256	0.962011					Vilna	7.65	48.95	0.6475	14.3965	0.0449762	1.32239	0.965989
		CA	5.2	49.35	0.7196	9.94644	0.0723475	1.47221	0.950858					CA	4.85	50.45	0.6903	9.69514	0.0712006	1.47103	0.951598
										celiulose acetate												celiulose acetate
								0.492926		1.3										0.492926		1.3
								0.794029		0.03										0.731422		0.03
		Baltas popierius												Kartonas popierius
			Sausas aerogelis	Aerogelis su RRME	Sorbcija g/g	Isplautas šlapias aerogelis	Sausas aerogelis	RRME sorbuotas	Likutis aerogelyje po džiovinimo	likutis nuo absprbuoto kiekio					Sausas aerogelis	Aerogelis su RRME	Sorbcija g/g	Isplautas šlapias aerogelis	Sausas aerogelis	RRME sorbuotas	Likutis aerogelyje po džiovinimo	likutis nuo absprbuoto kiekio
			dry aerogel	Aerogel with FAME	sorption g/g	washed aerogel, wet	dry aerogel	FAME sorbtion	residue in the aerogel	amount of residue from absorption capacity in percentage					dry aerogel	Aerogel with FAME	sorption g/g	washed aerogel, wet	dry aerogel	FAME sorbtion	residue in the aerogel	amount of residue from absorption capacity in percentage
		Blankas	0.5818	18.415	30.6518	12.9387	0.6082	17.8068	0.0264	0.00248258		20.2738		Blankas	0.4447	12.5483	27.2174	11.8746	0.4586	12.0897	0.0139	0.00214974		24.8932
		Blankas	0.5092	15.2354	28.9203	13.7352	0.5289	14.7065	0.0197	0.00233954		24.9694		Blankas	0.4745	12.5395	25.4268	10.9338	0.4901	12.0494	0.0156	0.00229467		21.3093
		Dumbliai	0.4904	14.8372	29.2553	11.1726	0.5211	14.3161	0.0307	0.00314444		20.4404		Dumbliai	0.583	14.5248	23.9139	13.8837	0.5974	13.9274	0.0144	0.00203393		22.2402
		Šiaudai	0.5383	16.8725	30.344	12.0298	0.5538	16.3187	0.0155	0.00194983		20.7223		Šiaudai	0.5407	15.135	26.9915	14.0034	0.5504	14.5846	0.0097	0.00166509		24.4422
		Vilna	0.6226	20.3287	31.6513	13.0192	0.6493	19.6794	0.0267	0.00235675		19.0511		Vilna	0.5276	14.0639	25.6564	13.7334	0.5317	13.5322	0.0041	0.00130298		24.8292
		CA	0.5903	19.3527	31.7845	13.0192	0.6288	18.7239	0.0385	0.0030562		19.7048		CA	0.5679	16.9264	28.8052	12.3845	0.5731	16.3533	0.0052	0.00131798		20.6097
						Absorbuota RRME viso:		101.551	0.1575									Absorbuota RRME viso:		82.5366	0.0629	0.000762086
			Etanolis + RRME	392.746		Isdistiliuota:		97.927							Etanolis + RRME	350.837		Isdistiliuota:		80.827		0.0107644
						etanolio po distiliacijos		276.837	distiliavimo koef	0.954215								etanolio po distiliacijos		254.823	distiliavimo koef	0.956712
						Regeneruota:		0.96431										Regeneruota:		0.979287
		Baltas popierius												Kartonas popierius
			Sausas aerogelis	Aerogelis su RRME	Sorbcija g/g	Isplautas šlapias aerogelis	Sausas aerogelis	RRME sorbuotas	Likutis aerogelyje po džiovinimo	likutis nuo absprbuoto kiekio					Sausas aerogelis	Aerogelis su RRME	Sorbcija g/g	Isplautas šlapias aerogelis	Sausas aerogelis	RRME sorbuotas	Likutis aerogelyje po džiovinimo	likutis nuo absprbuoto kiekio
			dry aerogel	Aerogel with FAME	sorption g/g	washed aerogel, wet	dry aerogel	FAME sorbtion	residue in the aerogel	amount of residue from absorption capacity in percentage					dry aerogel	Aerogel with FAME	sorption g/g	washed aerogel, wet	dry aerogel	FAME sorbtion	residue in the aerogel	amount of residue from absorption capacity in percentage
		Blankas	0.6056	15.9926	25.4079	12.8373	0.6294	15.3632	0.0238	0.00254916		19.3961		Blankas	0.4679	11.7439	24.0992	10.0204	0.4843	11.2596	0.0164	0.00245653		19.6905
		Blankas	0.5233	14.0371	25.8242	13.7264	0.5298	13.5073	0.0065	0.00148122		24.9086		Blankas	0.5134	11.6385	21.6695	9.9958	0.5375	11.101	0.0241	0.00317098		17.5968
		Dumbliai	0.5212	12.5287	23.0382	10.1723	0.5476	11.9811	0.0264	0.00320347		17.5762		Dumbliai	0.6056	12.0142	18.8385	10.4439	0.6134	11.4008	0.0078	0.00168416		16.0262
		Šiaudai	0.5544	14.3925	24.9605	12.9854	0.5643	13.8282	0.0099	0.00171593		22.0115		Šiaudai	0.5745	11.3416	18.7417	9.9892	0.5829	10.7587	0.0084	0.00178076		16.1371
		Vilna	0.6478	17.8524	26.5585	14.6271	0.6501	17.2023	0.0023	0.0011337		21.4998		Vilna	0.5485	11.9562	20.798	10.0029	0.5523	11.4039	0.0038	0.00133322		17.1114
		CA	0.6268	14.6275	22.3368	11.0911	0.635	13.9925	0.0082	0.00158603		16.4663		CA	0.5934	12.0377	19.286	10.9399	0.6099	11.4278	0.0165	0.00244385		16.9372
						Absorbuota RRME viso:		85.8746	0.0771	0.000897821								Absorbuota RRME viso:		67.3518	0.077	0.00114325
			Etanolis + RRME	365.786		Isdistiliuota:		83.763		0.0125673					Etanolis + RRME	349.736		Isdistiliuota:		66.327		0.0128695
						etanolio regeneruota:		271.665	distiliavimo koef	0.971683								etanolio po distiliacijos		264.836	distiliavimo koef	0.946894
						Regeneruota:		0.975411										Regeneruota:		0.984784
		Baltas popierius												Kartonas popierius
			Sausas aerogelis	Aerogelis su RRME	Sorbcija g/g	Isplautas šlapias aerogelis	Sausas aerogelis	RRME sorbuotas	Likutis aerogelyje po džiovinimo	likutis nuo absprbuoto kiekio					Sausas aerogelis	Aerogelis su RRME	Sorbcija g/g	Isplautas šlapias aerogelis	Sausas aerogelis	RRME sorbuotas	Likutis aerogelyje po džiovinimo	likutis nuo absprbuoto kiekio
			dry aerogel	Aerogel with FAME	sorption g/g	washed aerogel, wet	dry aerogel	FAME sorbtion	residue in the aerogel	amount of residue from absorption capacity in percentage					dry aerogel	Aerogel with FAME	sorption g/g	washed aerogel, wet	dry aerogel	FAME sorbtion	residue in the aerogel	amount of residue from absorption capacity in percentage
		Blankas	0.6354	14.0912	21.1769	12.9674	0.6355	13.4557	0.0001	0.00100743		19.405		Blankas	0.5026	10.9551	20.7969	9.0923	0.5348	10.4203	0.0322	0.00409012		16.0013
		Blankas	0.5401	12.4121	21.9811	11.0182	0.5528	11.8593	0.0127	0.00207089		18.9316		Blankas	0.5564	11.4458	19.5712	9.9793	0.5597	10.8861	0.0033	0.00130314		16.8297
		Dumbliai	0.5672	12.532	21.0945	11.0118	0.5932	11.9388	0.026	0.00317777		17.5634		Dumbliai	0.6319	11.8827	17.8047	10.0309	0.6401	11.2426	0.0082	0.00172937		14.6708
		Šiaudai	0.5783	13.2984	21.9957	13.0192	0.5813	12.7171	0.003	0.0012359		21.3967		Šiaudai	0.6096	11.0288	17.0919	9.8834	0.6234	10.4054	0.0138	0.00232623		14.854
		Vilna	0.6593	15.9889	23.2513	14.6623	0.6645	15.3244	0.0052	0.00133933		21.0652		Vilna	0.5873	11.7297	18.9722	10.8334	0.5999	11.1298	0.0126	0.0021321		17.0587
		CA	0.6354	10.7232	15.8763	10.5611	0.6401	10.0831	0.0047	0.00146613		15.4991		CA	0.6345	12.5939	18.8485	11.0293	0.6455	11.9484	0.011	0.00192063		16.0864
						Absorbuota RRME viso:		75.3784	0.0517	0.000685873								Absorbuota RRME viso:		66.0326	0.0811	0.00122818		#VALUE!
			Etanolis + RRME	350.726		Isdistiliuota:		73.932		0.0109833					Etanolis + RRME	350.735		Isdistiliuota:		63.827		0.0147298
						etanolio po distiliacijos		262.354	distiliavimo koef	0.958828								etanolio po distiliacijos		271.948	distiliavimo koef	0.957347
						Regeneruota:		0.980811										Regeneruota:		0.966598
		Baltas popierius												Kartonas popierius
			Sausas aerogelis	Aerogelis su RRME	Sorbcija g/g	Isplautas šlapias aerogelis	Sausas aerogelis	RRME sorbuotas	Likutis aerogelyje po džiovinimo	likutis nuo absprbuoto kiekio					Sausas aerogelis	Aerogelis su RRME	Sorbcija g/g	Isplautas šlapias aerogelis	Sausas aerogelis	RRME sorbuotas	Likutis aerogelyje po džiovinimo	likutis nuo absprbuoto kiekio
			dry aerogel	Aerogel with FAME	sorption g/g	washed aerogel, wet	dry aerogel	FAME sorbtion	residue in the aerogel	amount of residue from absorption capacity in percentage					dry aerogel	Aerogel with FAME	sorption g/g	washed aerogel, wet	dry aerogel	FAME sorbtion	residue in the aerogel	amount of residue from absorption capacity in percentage
		Blankas	0.6445	13.56	20.0396	12.4523	0.6543	12.9057	0.0098	0.00175935		18.0315		Blankas	0.5522	10.6553	18.2961	8.5948	0.5534	10.1019	0.0012	0.00111879		14.5309
		Blankas	0.5633	12.2043	20.6657	10.7734	0.5744	11.6299	0.0111	0.00195444		17.7559		Blankas	0.574	10.7743	17.7706	9.7944	0.5813	10.193	0.0073	0.00171618		15.8491
		Dumbliai	0.5876	12.4039	20.1094	10.4532	0.5967	11.8072	0.0091	0.00177072		16.5184		Dumbliai	0.6578	11.2396	16.0867	9.9019	0.6553	10.5843	-0.0025	0.000763801		14.1105
		Šiaudai	0.5966	13.0533	20.8795	12.538	0.6368	12.4165	0.0402	0.00423763		18.6891		Šiaudai	0.6455	10.9542	15.9701	9.0826	0.6497	10.3045	0.0042	0.00140759		12.9797
		Vilna	0.6711	15.5998	22.2451	14.4406	0.6903	14.9095	0.0192	0.00228777		19.9193		Vilna	0.6135	11.0437	17.0011	10.2736	0.6238	10.4199	0.0103	0.00198849		15.4694
		CA	0.6283	10.0129	14.9365	9.9366	0.6802	9.3327	0.0519	0.00656109		13.6084		CA	0.6621	11.9921	17.1122	10.5038	0.6709	11.3212	0.0088	0.0017773		14.6563
						Absorbuota RRME viso:		73.0015	0.1413	0.00193558								Absorbuota RRME viso:		62.9248	0.0293	0.000465635
			Etanolis + RRME	349.022		Isdistiliuota:		70.9065		0.0205066					Etanolis + RRME	354.837		Isdistiliuota:		60.388		0.00923779
						etanolio po distiliacijos		265.604	distiliavimo koef	0.964153								etanolio po distiliacijos		276.937	distiliavimo koef	0.950648
						Regeneruota:		0.971302										Regeneruota:		0.959685
		Baltas popierius												Kartonas popierius
			Sausas aerogelis	Aerogelis su RRME	Sorbcija g/g	Isplautas šlapias aerogelis	Sausas aerogelis	RRME sorbuotas	Likutis aerogelyje po džiovinimo	likutis nuo absprbuoto kiekio					Sausas aerogelis	Aerogelis su RRME	Sorbcija g/g	Isplautas šlapias aerogelis	Sausas aerogelis	RRME sorbuotas	Likutis aerogelyje po džiovinimo	likutis nuo absprbuoto kiekio
			dry aerogel	Aerogel with FAME	sorption g/g	washed aerogel, wet	dry aerogel	FAME sorbtion	residue in the aerogel	amount of residue from absorption capacity in percentage					dry aerogel	Aerogel with FAME	sorption g/g	washed aerogel, wet	dry aerogel	FAME sorbtion	residue in the aerogel	amount of residue from absorption capacity in percentage
		Blankas	0.6742	10.6437	14.7872	8.7563	0.6734	9.9703	-0.0008	0.000919762		12.0031		Blankas	0.5734	9.9948	16.4308	9.4873	0.5733	9.4215	-0.0001	0.000989386		15.5457
		Blankas	0.6053	10.9043	17.0147	9.265	0.605	10.2993	-0.0003	0.000970872		14.314		Blankas	0.602	9.644	15.0199	8.7934	0.6083	9.0357	0.0063	0.00169723		13.607
		Dumbliai	0.5999	12.9676	20.6163	9.3406	0.6199	12.3477	0.02	0.00261973		14.0679		Dumbliai	0.6796	10.9934	15.1763	9.5987	0.6754	10.318	-0.0042	0.000592944		13.124
		Šiaudai	0.6268	11.963	18.0858	11.6486	0.6297	11.3333	0.0029	0.00125588		17.4987		Šiaudai	0.6638	10.4492	14.7415	9.3948	0.6836	9.7656	0.0198	0.00302753		13.1531
		Vilna	0.6803	14.754	20.6875	13.4239	0.6868	14.0672	0.0065	0.00146207		18.5456		Vilna	0.6454	10.5939	15.4145	9.9483	0.6475	9.9464	0.0021	0.00121113		14.4142
		CA	0.7206	10.5284	13.6106	9.0952	0.7196	9.8088	-0.001	0.000898051		11.6392		CA	0.6941	11.0436	14.9107	9.9959	0.6903	10.3533	-0.0038	0.000632967		13.4012
						Absorbuota RRME viso:		67.8266	0.0273	0.000402497		#VALUE!						Absorbuota RRME viso:		58.8405	0.0201	0.000341601
			Etanolis + RRME	353.004		Isdistiliuota:		65.743		0.00852887					Etanolis + RRME	360.372		Isdistiliuota:		56.994		0.00849279
						etanolio po distiliacijos		269.943	distiliavimo koef	0.950941								etanolio po distiliacijos		288.112	distiliavimo koef	0.957638
						Regeneruota:		0.96928										Regeneruota:		0.968619
		Baltas popierius												Kartonas popierius
			Sausas aerogelis	Aerogelis su RRME	Sorbcija g/g	Isplautas šlapias aerogelis	Sausas aerogelis	RRME sorbuotas	Likutis aerogelyje po džiovinimo	likutis nuo absprbuoto kiekio					Sausas aerogelis	Aerogelis su RRME	Sorbcija g/g	Isplautas šlapias aerogelis	Sausas aerogelis	RRME sorbuotas	Likutis aerogelyje po džiovinimo	likutis nuo absprbuoto kiekio
			dry aerogel	Aerogel with FAME	sorption g/g	washed aerogel, wet	dry aerogel	FAME sorbtion	residue in the aerogel	amount of residue from absorption capacity in percentage					dry aerogel	Aerogel with FAME	sorption g/g	washed aerogel, wet	dry aerogel	FAME sorbtion	residue in the aerogel	amount of residue from absorption capacity in percentage
		Blankas			#DIV/0!			0	0	#DIV/0!				Blankas			#DIV/0!			0	0	#DIV/0!
		Blankas			#DIV/0!			0	0	#DIV/0!				Blankas			#DIV/0!			0	0	#DIV/0!
		Dumbliai			#DIV/0!			0	0	#DIV/0!				Dumbliai			#DIV/0!			0	0	#DIV/0!
		Šiaudai			#DIV/0!			0	0	#DIV/0!				Šiaudai			#DIV/0!			0	0	#DIV/0!
		Vilna			#DIV/0!			0	0	#DIV/0!				Vilna			#DIV/0!			0	0	#DIV/0!
		CA			#DIV/0!			0	0	#DIV/0!				CA			#DIV/0!			0	0	#DIV/0!
						Absorbuota RRME viso:		0	0	#DIV/0!								Absorbuota RRME viso:		0	0	#DIV/0!
			Etanolis + RRME			Isdistiliuota:				#DIV/0!					Etanolis + RRME			Isdistiliuota:				#DIV/0!
						etanolio po distiliacijos			distiliavimo koef	#DIV/0!								etanolio po distiliacijos			distiliavimo koef	#DIV/0!
						Regeneruota:		#DIV/0!										Regeneruota:		#DIV/0!
		Baltas popierius												Kartonas popierius
			Sausas aerogelis	Aerogelis su RRME	Sorbcija g/g	Isplautas šlapias aerogelis	Sausas aerogelis	RRME sorbuotas	Likutis aerogelyje po džiovinimo	likutis nuo absprbuoto kiekio					Sausas aerogelis	Aerogelis su RRME	Sorbcija g/g	Isplautas šlapias aerogelis	Sausas aerogelis	RRME sorbuotas	Likutis aerogelyje po džiovinimo	likutis nuo absprbuoto kiekio
			dry aerogel	Aerogel with FAME	sorption g/g	washed aerogel, wet	dry aerogel	FAME sorbtion	residue in the aerogel	amount of residue from absorption capacity in percentage					dry aerogel	Aerogel with FAME	sorption g/g	washed aerogel, wet	dry aerogel	FAME sorbtion	residue in the aerogel	amount of residue from absorption capacity in percentage
		Blankas			#DIV/0!			0	0	#DIV/0!				Blankas			#DIV/0!			0	0	#DIV/0!
		Blankas			#DIV/0!			0	0	#DIV/0!				Blankas			#DIV/0!			0	0	#DIV/0!
		Dumbliai			#DIV/0!			0	0	#DIV/0!				Dumbliai			#DIV/0!			0	0	#DIV/0!
		Šiaudai			#DIV/0!			0	0	#DIV/0!				Šiaudai			#DIV/0!			0	0	#DIV/0!
		Vilna			#DIV/0!			0	0	#DIV/0!				Vilna			#DIV/0!			0	0	#DIV/0!
		CA			#DIV/0!			0	0	#DIV/0!				CA			#DIV/0!			0	0	#DIV/0!
						Absorbuota RRME viso:		0	0	#DIV/0!								Absorbuota RRME viso:		0	0	#DIV/0!
			Etanolis + RRME			Isdistiliuota:				#DIV/0!					Etanolis + RRME			Isdistiliuota:				#DIV/0!
						etanolio po distiliacijos			distiliavimo koef	#DIV/0!								etanolio po distiliacijos			distiliavimo koef	#DIV/0!
						Regeneruota:		#DIV/0!										Regeneruota:		#DIV/0!

## Sheet: grafikai
						1	5
		Baltas popierius												Kartonas popierius
			height	diameter	weight	Volume	density	density of cellulose	Puriosity						height	diameter	weight	Volume	density	density of cellulose	Puriosity
		Blankas	8.3	55.2	0.42	19.8631	0.0211448	1.5	0.985903					Blankas	8.3	55.2	0.42	19.8631	0.0211448	1.5	0.985903
		Blankas	7.9	55	0.4596	18.7691	0.0244871		0.983675					Blankas	7.9	55	0.4596	18.7691	0.0244871		0.983675
		Dumbliai	6	54.1	0.47	13.7923	0.0340771		0.977282					Dumbliai	6	54.1	0.47	13.7923	0.0340771		0.977282
		Šiaudai	8.95	54.75	0.4647	21.0708	0.0220542		0.985297					Šiaudai	8.95	54.75	0.4647	21.0708	0.0220542		0.985297
		Vilna	9	55.05	0.4857	21.4214	0.0226736		0.984884					Vilna	9	55.05	0.4857	21.4214	0.0226736		0.984884
		CA	10.75	55.15	0.4933	25.6797	0.0192098		0.987193					CA	10.75	55.15	0.4933	25.6797	0.0192098		0.987193
										celiulose acetate												celiulose acetate
								0.492926		1.3										0.492926		1.3
								1.07596		0.03										1.07596		0.03
		Po penkių ciklų												Po penkių ciklų
		Baltas popierius												Kartonas popierius
			height	diameter	weight	Volume	density	density of cellulose	Puriosity						height	diameter	weight	Volume	density	density of cellulose	Puriosity
		Blankas	5	49.65	0.4838	9.68051	0.0499767	1.5	0.966682					Blankas	6.3	49.85	0.8363	12.2959	0.0680145	1.5	0.954657
		Blankas	5.7	49	0.3567	10.7487	0.0331853		0.977876					Blankas	6.65	49.9	0.7325	13.0051	0.0563242		0.962451
		Dumbliai	5.35	50.7	0.6479	10.8009	0.0599858		0.960009					Dumbliai	7.7	50.75	0.7263	15.5759	0.0466298		0.968913
		Šiaudai	6.5	51	0.4399	13.2783	0.0331292		0.977914					Šiaudai	7	49.9	0.7124	13.6895	0.0520397		0.965307
		Vilna	7.5	50	0.5267	14.7262	0.0357661		0.976156					Vilna	9	53.9	1.1881	20.5357	0.0578553		0.96143
		CA	5.2	46.6	0.389	8.8688	0.0438616		0.970759					CA	4.3	49.75	0.6623	8.35881	0.0792338		0.947177
										celiulose acetate												celiulose acetate
								0.492926		1.3										0.492926		1.3
								1.13662		0.03										0.701853		0.03
							1	5
						Blankas	0.985903	0.966682
						Blankas	0.983675	0.977876
						Blankas	0.984789	0.972279
						Dumbliai	0.977282	0.960009
						Šiaudai	0.985297	0.977914
						Vilna	0.984884	0.976156
						CA	0.987193	0.970759
		Baltas popierius												Kartonas popierius
			Sausas aerogelis	Aerogelis su RRME	Sorbcija g/g	Isplautas šlapias aerogelis	Sausas aerogelis	RRME sorbuotas	Likutis aerogelyje po džiovinimo	likutis nuo absprbuoto kiekio					Sausas aerogelis	Aerogelis su RRME	Sorbcija g/g	Isplautas šlapias aerogelis	Sausas aerogelis	RRME sorbuotas	Likutis aerogelyje po džiovinimo	likutis nuo absprbuoto kiekio
			dry aerogel	Aerogel with FAME	sorption g/g	washed aerogel, wet	dry aerogel	FAME sorbtion	residue in the aerogel	amount of residue from absorption capacity in percentage					dry aerogel	Aerogel with FAME	sorption g/g	washed aerogel, wet	dry aerogel	FAME sorbtion	residue in the aerogel	amount of residue from absorption capacity in percentage
		Blankas	0.42	13.2594	30.57		0.4377	12.8217	0.0177	0.00138047				Blankas	0.5827	15.079	24.8778	13.119	0.6709	14.4081	0.0882	0.00612156
		Blankas	0.4596	13.9517	29.3562		0.4834	13.4683	0.0238	0.00176711				Blankas	0.5983	16.5597	26.6779	10.0503	0.6065	15.9532	0.0082	0.000514003
		Dumbliai	0.47	13.596	27.9277		0.5056	13.0904	0.0356	0.00271955				Dumbliai	0.6292	15.4091	23.49	12.6214	0.7861	14.623	0.1569	0.0107297
		Šiaudai	0.4647	13.8652	28.8369		0.4846	13.3806	0.0199	0.00148723				Šiaudai	0.5929	16.3359	26.5525	12.4031	0.6795	15.6564	0.0866	0.00553128
		Vilna	0.4857	16.1771	32.3068		0.5016	15.6755	0.0159	0.00101432				Vilna	0.7298	18.7148	24.6437	14.5401	0.7419	17.9729	0.0121	0.000673236
		CA	0.4933	16.6303	32.7123		0.5493	16.081	0.056	0.00348237				CA	0.6179	18.0495	28.211	13.7516	0.7991	17.2504	0.1812	0.0105041
						Absorbuota RRME viso:		84.5175	0.1689									Absorbuota RRME viso:		95.864	0.5332	0.00556205
			Etanolis + RRME	400.482		Isdistiliuota:		83.059							Etanolis + RRME	278.764		Isdistiliuota:		89.411		0.0340739
						etanolio po distiliacijos		296.485	distiliavimo koef	0.947718								etanolio po distiliacijos		168.65	distiliavimo koef	0.925733
						Regeneruota:		0.982743										Regeneruota:		0.932686
		Baltas popierius												Kartonas popierius
			Sausas aerogelis	Aerogelis su RRME	Sorbcija g/g	Isplautas šlapias aerogelis	Sausas aerogelis	RRME sorbuotas	Likutis aerogelyje po džiovinimo	likutis nuo absprbuoto kiekio					Sausas aerogelis	Aerogelis su RRME	Sorbcija g/g	Isplautas šlapias aerogelis	Sausas aerogelis	RRME sorbuotas	Likutis aerogelyje po džiovinimo	likutis nuo absprbuoto kiekio
			dry aerogel	Aerogel with FAME	sorption g/g	washed aerogel, wet	dry aerogel	FAME sorbtion	residue in the aerogel	amount of residue from absorption capacity in percentage					dry aerogel	Aerogel with FAME	sorption g/g	washed aerogel, wet	dry aerogel	FAME sorbtion	residue in the aerogel	amount of residue from absorption capacity in percentage
		Blankas	0.4512	12.0259	25.6531	10.0103	0.4606	11.5653	0.0094	0.000812776				Blankas	0.7016	14.7529	20.0275	9.3529	0.7109	14.042	0.0093	0.000662299
		Blankas	0.5253	10.9965	19.9338	11.0726	0.5819	10.4146	0.0566	0.00543468				Blankas	0.6192	12.7529	19.5958	9.2663	0.6266	12.1263	0.0074	0.000610244
		Dumbliai	0.5173	12.4351	23.0385	10.713	0.5256	11.9095	0.0083	0.000696923				Dumbliai	0.7245	13.1428	17.1405	11.173	0.7361	12.4067	0.0116	0.000934979
		Šiaudai	0.5009	13.2747	25.5017	11.3674	0.5106	12.7641	0.0097	0.000759944				Šiaudai	0.7022	13.1396	17.712	10.9358	0.6753	12.4643	-0.0269	-0.00215816
		Vilna	0.5213	14.1255	26.0967	12.4563	0.5424	13.5831	0.0211	0.0015534				Vilna	0.7953	17.9069	21.5159	12.81	0.8419	17.065	0.0466	0.00273074
		CA	0.5594	12.7184	21.7358	11.2637	0.5795	12.1389	0.0201	0.00165583				CA	0.8246	12.2535	13.8599	9.7079	0.8591	11.3944	0.0345	0.0030278
						Absorbuota RRME viso:		72.3755	0.1252	0.00172987								Absorbuota RRME viso:		79.4987	0.0825	0.00103775
			Etanolis + RRME	345.983		Isdistiliuota:		69.292		0.0126434					Etanolis + RRME	262.894		Isdistiliuota:		72.894		0.0058079
						etanolio regeneruota:		263.465	distiliavimo koef	0.961773								etanolio po distiliacijos		168.65	distiliavimo koef	0.918789
						Regeneruota:		0.957396										Regeneruota:		0.916921
		Baltas popierius												Kartonas popierius
			Sausas aerogelis	Aerogelis su RRME	Sorbcija g/g	Isplautas šlapias aerogelis	Sausas aerogelis	RRME sorbuotas	Likutis aerogelyje po džiovinimo	likutis nuo absprbuoto kiekio					Sausas aerogelis	Aerogelis su RRME	Sorbcija g/g	Isplautas šlapias aerogelis	Sausas aerogelis	RRME sorbuotas	Likutis aerogelyje po džiovinimo	likutis nuo absprbuoto kiekio
			dry aerogel	Aerogel with FAME	sorption g/g	washed aerogel, wet	dry aerogel	FAME sorbtion	residue in the aerogel	amount of residue from absorption capacity in percentage					dry aerogel	Aerogel with FAME	sorption g/g	washed aerogel, wet	dry aerogel	FAME sorbtion	residue in the aerogel	amount of residue from absorption capacity in percentage
		Blankas	0.4706	10.7091	21.7563	9.2809	0.4815	10.2276	0.0109	0.00106574				Blankas	0.7473	12.7883	16.1127	10.588	0.7547	12.0336	0.0074	0.000614945
		Blankas	0.6391	10.8246	15.9373	9.7068	0.6947	10.1299	0.0556	0.0054887				Blankas	0.6422	14.1166	20.9816	10.407	0.6558	13.4608	0.0136	0.00101034
		Dumbliai	0.5331	11.8914	21.3061	10.1222	0.5581	11.3333	0.025	0.00220589				Dumbliai	0.7835	12.833	15.3791	11.0758	0.7512	12.0818	-0.0323	-0.00267344
		Šiaudai	0.5404	12.8286	22.7391	11.0316	0.5808	12.2478	0.0404	0.00329855				Šiaudai	0.7095	13.0961	17.4582	11.2787	0.6907	12.4054	-0.0188	-0.00151547
		Vilna	0.5528	13.5634	23.5358	11.7501	0.5679	12.9955	0.0151	0.00116194				Vilna	0.8744	17.916	19.4895	15.2969	0.9023	17.0137	0.0279	0.00163985
		CA	0.5931	10.5707	16.8228	9.0165	0.6076	9.9631	0.0145	0.00145537				CA	0.8708	11.8731	12.6347	10.1507	0.9209	10.9522	0.0501	0.00457442
						Absorbuota RRME viso:		66.8972	0.1615	0.00241415								Absorbuota RRME viso:		77.9475	0.0479	0.000614516
			Etanolis + RRME	256.152		Isdistiliuota:		63.909		0.0170903					Etanolis + RRME	226.162		Isdistiliuota:		77.93		0.00426517
						etanolio po distiliacijos		179.45	distiliavimo koef	0.950057								etanolio po distiliacijos		142.949	distiliavimo koef	0.976641
						Regeneruota:		0.955331										Regeneruota:		0.999775
		Baltas popierius												Kartonas popierius
			Sausas aerogelis	Aerogelis su RRME	Sorbcija g/g	Isplautas šlapias aerogelis	Sausas aerogelis	RRME sorbuotas	Likutis aerogelyje po džiovinimo	likutis nuo absprbuoto kiekio					Sausas aerogelis	Aerogelis su RRME	Sorbcija g/g	Isplautas šlapias aerogelis	Sausas aerogelis	RRME sorbuotas	Likutis aerogelyje po džiovinimo	likutis nuo absprbuoto kiekio
			dry aerogel	Aerogel with FAME	sorption g/g	washed aerogel, wet	dry aerogel	FAME sorbtion	residue in the aerogel	amount of residue from absorption capacity in percentage					dry aerogel	Aerogel with FAME	sorption g/g	washed aerogel, wet	dry aerogel	FAME sorbtion	residue in the aerogel	amount of residue from absorption capacity in percentage
		Blankas	0.4908	10.3523	20.0927	10.3827	0.6438	9.7085	0.153	0.0157594				Blankas	0.7898	12.5018	14.8291	10.0742	0.7934	11.7084	0.0036	0.000307472
		Blankas	0.7058	10.3529	13.6683	105610	0.7475	9.6054	0.0417	0.00434131				Blankas	0.6853	14.6234	20.3387	8.7574	0.6935	13.9299	0.0082	0.000588662
		Dumbliai	0.529	11.6303	20.9854	9.6812	0.5311	11.0992	0.0021	0.000189203				Dumbliai	0.7526	12.7052	15.8817	10.6	0.7391	11.9661	-0.0135	-0.00112819
		Šiaudai	0.5827	12.6303	20.6755	10.3367	0.664	11.9663	0.0813	0.00679408				Šiaudai	0.7207	13.1507	17.2471	11.7127	0.715	12.4357	-0.0057	-0.000458358
		Vilna	0.5719	13.224	22.1229	10.8497	0.5831	12.6409	0.0112	0.000886013				Vilna	0.9323	17.9287	18.2306	14.3527	1.0768	16.8519	0.1445	0.0085747
		CA	0.6195	10.2959	15.6197	8.9352	0.6409	9.655	0.0214	0.00221647				CA	0.9209	11.5787	11.5732	9.3487	0.9878	10.5909	0.0669	0.00631674
						Absorbuota RRME viso:		64.6753	0.3107	0.004804								Absorbuota RRME viso:		77.4829	0.204	0.00263284
			Etanolis + RRME	284.846		Isdistiliuota:		62.438		0.0349905					Etanolis + RRME	303.798		Isdistiliuota:		76.146		0.0168339
						etanolio po distiliacijos		208.913	distiliavimo koef	0.952624								etanolio po distiliacijos		218.638	distiliavimo koef	0.970329
						Regeneruota:		0.965407										Regeneruota:		0.982746
		Baltas popierius												Kartonas popierius
			Sausas aerogelis	Aerogelis su RRME	Sorbcija g/g	Isplautas šlapias aerogelis	Sausas aerogelis	RRME sorbuotas	Likutis aerogelyje po džiovinimo	likutis nuo absprbuoto kiekio					Sausas aerogelis	Aerogelis su RRME	Sorbcija g/g	Isplautas šlapias aerogelis	Sausas aerogelis	RRME sorbuotas	Likutis aerogelyje po džiovinimo	likutis nuo absprbuoto kiekio
			dry aerogel	Aerogel with FAME	sorption g/g	washed aerogel, wet	dry aerogel	FAME sorbtion	residue in the aerogel	amount of residue from absorption capacity in percentage					dry aerogel	Aerogel with FAME	sorption g/g	washed aerogel, wet	dry aerogel	FAME sorbtion	residue in the aerogel	amount of residue from absorption capacity in percentage
		Blankas	0.6731	10.0967	14.0003	8.5347	0.5367	9.56	-0.1364	-0.0142678				Blankas	0.8225	13.4461	15.3478	12.4642	0.8363	12.6098	0.0138	0.00109439
		Blankas	0.762	10.2872	12.5003	8.7321	0.4838	9.8034	-0.2782	-0.0283779				Blankas	0.7135	14.6234	19.4953	13.4461	0.7325	13.8909	0.019	0.0013678
		Dumbliai	0.542	11.4909	20.2009	9.7621	0.6479	10.843	0.1059	0.00976667				Dumbliai	0.7591	12.7052	15.7372	12.578	0.7263	11.9789	-0.0328	-0.00273815
		Šiaudai	0.6762	12.1935	17.0324	11.3258	0.4399	11.7536	-0.2363	-0.0201045				Šiaudai	0.735	13.1507	16.8921	12.8451	0.7124	12.4383	-0.0226	-0.00181697
		Vilna	0.5948	13.2354	21.2518	11.4663	0.5267	12.7087	-0.0681	-0.00535853				Vilna	1.1068	17.9287	15.1987	17.8708	1.1881	16.7406	0.0813	0.00485646
		CA	0.6704	9.2106	12.739	9.3547	0.389	8.8216	-0.2814	-0.031899				CA	1.0378	11.5787	10.157	9.5427	0.6623	10.9164	-0.3755	-0.0343978
						Absorbuota RRME viso:		63.4903	-0.8945	-0.0140888								Absorbuota RRME viso:		78.5749	-0.3168	-0.00403182
			Etanolis + RRME	283.348		Isdistiliuota:		60.296		-0.10433					Etanolis + RRME	264.706		Isdistiliuota:		76.8658		-0.0356661
				400.752		etanolio po distiliacijos		214.626	distiliavimo koef	0.970263								etanolio po distiliacijos		185.673	distiliavimo koef	0.991813
						Regeneruota:		0.949688										Regeneruota:		0.978249
		Baltas popierius												Kartonas popierius
			Sausas aerogelis	Aerogelis su RRME	Sorbcija g/g	Isplautas šlapias aerogelis	Sausas aerogelis	RRME sorbuotas	Likutis aerogelyje po džiovinimo	likutis nuo absprbuoto kiekio					Sausas aerogelis	Aerogelis su RRME	Sorbcija g/g	Isplautas šlapias aerogelis	Sausas aerogelis	RRME sorbuotas	Likutis aerogelyje po džiovinimo	likutis nuo absprbuoto kiekio
			dry aerogel	Aerogel with FAME	sorption g/g	washed aerogel, wet	dry aerogel	FAME sorbtion	residue in the aerogel	amount of residue from absorption capacity in percentage					dry aerogel	Aerogel with FAME	sorption g/g	washed aerogel, wet	dry aerogel	FAME sorbtion	residue in the aerogel	amount of residue from absorption capacity in percentage
		Blankas			#DIV/0!			0	0	#DIV/0!				Blankas			#DIV/0!			0	0	#DIV/0!
		Blankas			#DIV/0!			0	0	#DIV/0!				Blankas			#DIV/0!			0	0	#DIV/0!
		Dumbliai			#DIV/0!			0	0	#DIV/0!				Dumbliai			#DIV/0!			0	0	#DIV/0!
		Šiaudai			#DIV/0!			0	0	#DIV/0!				Šiaudai			#DIV/0!			0	0	#DIV/0!
		Vilna			#DIV/0!			0	0	#DIV/0!				Vilna			#DIV/0!			0	0	#DIV/0!
		CA			#DIV/0!			0	0	#DIV/0!				CA			#DIV/0!			0	0	#DIV/0!
						Absorbuota RRME viso:		0	0	#DIV/0!								Absorbuota RRME viso:		0	0	#DIV/0!
			Etanolis + RRME			Isdistiliuota:				#DIV/0!					Etanolis + RRME			Isdistiliuota:				#DIV/0!
						etanolio po distiliacijos			distiliavimo koef	#DIV/0!								etanolio po distiliacijos			distiliavimo koef	#DIV/0!
						Regeneruota:		#DIV/0!										Regeneruota:		#DIV/0!
		Baltas popierius												Kartonas popierius
			Sausas aerogelis	Aerogelis su RRME	Sorbcija g/g	Isplautas šlapias aerogelis	Sausas aerogelis	RRME sorbuotas	Likutis aerogelyje po džiovinimo	likutis nuo absprbuoto kiekio					Sausas aerogelis	Aerogelis su RRME	Sorbcija g/g	Isplautas šlapias aerogelis	Sausas aerogelis	RRME sorbuotas	Likutis aerogelyje po džiovinimo	likutis nuo absprbuoto kiekio
			dry aerogel	Aerogel with FAME	sorption g/g	washed aerogel, wet	dry aerogel	FAME sorbtion	residue in the aerogel	amount of residue from absorption capacity in percentage					dry aerogel	Aerogel with FAME	sorption g/g	washed aerogel, wet	dry aerogel	FAME sorbtion	residue in the aerogel	amount of residue from absorption capacity in percentage
		Blankas			#DIV/0!			0	0	#DIV/0!				Blankas			#DIV/0!			0	0	#DIV/0!
		Blankas			#DIV/0!			0	0	#DIV/0!				Blankas			#DIV/0!			0	0	#DIV/0!
		Dumbliai			#DIV/0!			0	0	#DIV/0!				Dumbliai			#DIV/0!			0	0	#DIV/0!
		Šiaudai			#DIV/0!			0	0	#DIV/0!				Šiaudai			#DIV/0!			0	0	#DIV/0!
		Vilna			#DIV/0!			0	0	#DIV/0!				Vilna			#DIV/0!			0	0	#DIV/0!
		CA			#DIV/0!			0	0	#DIV/0!				CA			#DIV/0!			0	0	#DIV/0!
						Absorbuota RRME viso:		0	0	#DIV/0!								Absorbuota RRME viso:		0	0	#DIV/0!
			Etanolis + RRME			Isdistiliuota:				#DIV/0!					Etanolis + RRME			Isdistiliuota:				#DIV/0!
						etanolio po distiliacijos			distiliavimo koef	#DIV/0!								etanolio po distiliacijos			distiliavimo koef	#DIV/0!
						Regeneruota:		#DIV/0!										Regeneruota:		#DIV/0!
							1	2	3	4	5
						Blankas	30.57	25.6531	21.7563	20.0927	14.0003
						Blankas	29.3562	19.9338	15.9373	13.6683	12.5003
						Dumbliai	27.9277	23.0385	21.3061	20.9854	20.2009
						Šiaudai	28.8369	25.5017	22.7391	20.6755	17.0324
						Vilna	32.3068	26.0967	23.5358	22.1229	21.2518
						CA	32.7123	21.7358	16.8228	15.6197	12.739
							1	2	3	4	5
						Blankas	29.9631	22.7934	18.8468	16.8805	13.2503
						Dumbliai	27.9277	23.0385	21.3061	20.9854	20.2009
						Šiaudai	28.8369	25.5017	22.7391	20.6755	17.0324
						Vilna	32.3068	26.0967	23.5358	22.1229	21.2518
						CA	32.7123	21.7358	16.8228	15.6197	12.739
							1	2	3	4	5
						Blankas	1	0.760718	0.628999	0.563377	0.44222
						Dumbliai	1	0.824934	0.762904	0.751422	0.72333
						Šiaudai	1	0.884343	0.788542	0.71698	0.590646
						Vilna	1	0.807777	0.72851	0.684777	0.657814
						CA	1	0.664452	0.514264	0.477486	0.389424

## Sheet: 1 proc OIL
		Baltas popierius												Kartonas popierius
			Sausas aerogelis	Aerogelis su RRME	Sorbcija g/g	Isplautas šlapias aerogelis	Sausas aerogelis	RRME sorbuotas	Likutis aerogelyje po džiovinimo	likutis nuo absprbuoto kiekio					Sausas aerogelis	Aerogelis su RRME	Sorbcija g/g	Isplautas šlapias aerogelis	Sausas aerogelis	RRME sorbuotas	Likutis aerogelyje po džiovinimo	likutis nuo absprbuoto kiekio
			dry aerogel	Aerogel with FAME	sorption g/g	washed aerogel, wet	dry aerogel	FAME sorbtion	residue in the aerogel	amount of residue from absorption capacity in percentage					dry aerogel	Aerogel with FAME	sorption g/g	washed aerogel, wet	dry aerogel	FAME sorbtion	residue in the aerogel	amount of residue from absorption capacity in percentage
		Blankas	0.3465	10.33	28.8124			10.33	-0.3465	-0.0335431				Blankas	0.4762	12.5119	25.2745			12.5119	-0.4762	-0.0380598
		Blankas	0.4855	12.5047	24.7563			12.5047	-0.4855	-0.0388254				Blankas	0.5491	14.9517	26.2295			14.9517	-0.5491	-0.0367249
		Dumbliai	0.3619	13.5786	36.5203			13.5786	-0.3619	-0.0266522				Dumbliai	0.5971	20.7371	33.7297			20.7371	-0.5971	-0.0287938
		Šiaudai	0.4117	13.1358	30.9062			13.1358	-0.4117	-0.0313418				Šiaudai	0.5831	16.7116	27.6599			16.7116	-0.5831	-0.0348919
		Vilna	0.4064	14.1331	33.7763			14.1331	-0.4064	-0.0287552				Vilna	0.5731	17.938	30.2999			17.938	-0.5731	-0.0319489
		CA	0.499	12.2388	23.5267			12.2388	-0.499	-0.040772				CA	0.6529	14.8263	21.7084			14.8263	-0.6529	-0.0440366
						Absorbuota RRME viso:		75.921	-2.511									Absorbuota RRME viso:		97.6766	-3.4315	-0.0351312
			Etanolis + RRME			Isdistiliuota:									Etanolis + RRME			Isdistiliuota:				-0.214456
						etanolio po distiliacijos			distiliavimo koef	#DIV/0!								etanolio po distiliacijos			distiliavimo koef	#DIV/0!
						Regeneruota:		0										Regeneruota:		0
		Baltas popierius												Kartonas popierius
			Sausas aerogelis	Aerogelis su RRME	Sorbcija g/g	Isplautas šlapias aerogelis	Sausas aerogelis	RRME sorbuotas	Likutis aerogelyje po džiovinimo	likutis nuo absprbuoto kiekio					Sausas aerogelis	Aerogelis su RRME	Sorbcija g/g	Isplautas šlapias aerogelis	Sausas aerogelis	RRME sorbuotas	Likutis aerogelyje po džiovinimo	likutis nuo absprbuoto kiekio
			dry aerogel	Aerogel with FAME	sorption g/g	washed aerogel, wet	dry aerogel	FAME sorbtion	residue in the aerogel	amount of residue from absorption capacity in percentage					dry aerogel	Aerogel with FAME	sorption g/g	washed aerogel, wet	dry aerogel	FAME sorbtion	residue in the aerogel	amount of residue from absorption capacity in percentage
		Blankas	0.3164	9.5632	29.225			9.5632	-0.3164	-0.0330852				Blankas	0.5529	14.384	25.0156			14.384	-0.5529	-0.0384385
		Blankas	0.3575	9.6639	26.0319			9.6639	-0.3575	-0.0369933				Blankas	0.5055	13.0937	24.9025			13.0937	-0.5055	-0.0386064
		Dumbliai	0.3921	12.845	31.7595			12.845	-0.3921	-0.0305255				Dumbliai	0.5712	19.3627	32.8983			19.3627	-0.5712	-0.0295
		Šiaudai	0.3766	11.9973	30.8569			11.9973	-0.3766	-0.0313904				Šiaudai	0.6312	17.772	27.1559			17.772	-0.6312	-0.0355165
		Vilna	0.3531	12.7104	34.9966			12.7104	-0.3531	-0.0277804				Vilna	0.5818	17.9902	29.9216			17.9902	-0.5818	-0.0323398
		CA	0.3853	10.751	26.9029			10.751	-0.3853	-0.0358385				CA	0.6155	13.5946	21.0871			13.5946	-0.6155	-0.0452753
						Absorbuota RRME viso:		67.5308	-2.181	-0.0322964								Absorbuota RRME viso:		96.1972	-3.4581	-0.035948
			Etanolis + RRME			Isdistiliuota:				-0.22791					Etanolis + RRME			Isdistiliuota:				-0.219677
						etanolio regeneruota:			distiliavimo koef	#DIV/0!								etanolio po distiliacijos			distiliavimo koef	#DIV/0!
						Regeneruota:		0										Regeneruota:		0

## Sheet: 1 proc marine oil
																						1.27395
		Baltas popierius												Kartonas popierius
			height	diameter	weight	Volume	density	density of cellulose	Puriosity						height	diameter	weight	Volume	density	density of cellulose	Puriosity
		Blankas	7.45	54.9	0.4243	17.6356	0.0240593	1.5	0.98396					Blankas	7.6	54.75	0.5142	17.8925	0.0287383	1.5	0.980841
		Blankas	7.5	54.75	0.3558	17.6571	0.0201505	1.5	0.986566					Blankas	7.75	55	0.5077	18.4127	0.0275734	1.5	0.981618
		Dumbliai	7.5	55.4	0.4933	18.0788	0.027286	1.37229	0.980116					Dumbliai	8	55.1	0.6136	19.0758	0.0321664	1.39733	0.97698
		Šiaudai	8.55	55.85	0.5499	20.9461	0.0262531	1.40435	0.981306					Šiaudai	8.6	55.25	0.5902	20.6183	0.0286251	1.41088	0.979711
		Vilna	8	54.5	0.3845	18.6626	0.0206027	1.20091	0.982844					Vilna	8	55.55	0.595	19.3887	0.030688	1.30672	0.976515
		CA	6.95	55.1	0.603	16.5721	0.0363864	1.46683	0.975194					CA	9.25	55.25	0.6505	22.1767	0.0293326	1.46925	0.980036
										celiulose acetate												celiulose acetate
								0.492926		1.3										0.492926		1.3
								0.909256		0.03										0.84717		0.03
		Po penkių ciklų												Po penkių ciklų
		Baltas popierius												Kartonas popierius
			height	diameter	weight	Volume	density	density of cellulose	Puriosity						height	diameter	weight	Volume	density	density of cellulose	Puriosity
		Blankas	4.1	50.6	0.6252	8.2447	0.0758305	1.5	0.949446					Blankas	4.9	50.7	0.6541	9.8924	0.0661214	1.5	0.955919
		Blankas	4.05	49.7	0.5385	7.85702	0.0685375	1.5	0.954308					Blankas	4.05	50.9	0.687	8.24101	0.0833636	1.5	0.944424
		Dumbliai	4.8	50.4	0.5938	9.57618	0.062008	1.3939	0.955515					Dumbliai	6.15	51.6	0.7485	12.8607	0.0582006	1.38059	0.957844
		Šiaudai	4.5	52.35	0.7233	9.68581	0.0746763	1.42728	0.947679					Šiaudai	8.45	52	0.8145	17.9454	0.0453877	1.39749	0.967522
		Vilna	7.7	53.15	0.6549	17.0839	0.0383343	1.3244	0.971055					Vilna	5.55	51.7	0.7936	11.651	0.0681142	1.23792	0.944977
		CA	4.5	52.25	0.7831	9.64884	0.08116	1.47446	0.944956					CA	6.45	51.75	0.8139	13.5666	0.059993	1.45159	0.958671
										celiulose acetate												celiulose acetate
								0.492926		1.3										0.492926		1.3
								0.691276		0.03										0.613874		0.03
		Baltas popierius												Kartonas popierius
			Sausas aerogelis	Aerogelis su RRME	Sorbcija g/g	Isplautas šlapias aerogelis	Sausas aerogelis	RRME sorbuotas	Likutis aerogelyje po džiovinimo	likutis nuo absprbuoto kiekio					Sausas aerogelis	Aerogelis su RRME	Sorbcija g/g	Isplautas šlapias aerogelis	Sausas aerogelis	RRME sorbuotas	Likutis aerogelyje po džiovinimo	likutis nuo absprbuoto kiekio
			dry aerogel	Aerogel with FAME	sorption g/g	washed aerogel, wet	dry aerogel	FAME sorbtion	residue in the aerogel	amount of residue from absorption capacity in percentage					dry aerogel	Aerogel with FAME	sorption g/g	washed aerogel, wet	dry aerogel	FAME sorbtion	residue in the aerogel	amount of residue from absorption capacity in percentage
		Blankas	0.4419	11.9928	26.1392	8.3623	0.4667	11.5261	0.0248	0.00315164		16.9179		Blankas	0.5339	13.5433	24.3667	9.5133	0.5384	13.0049	0.0045	0.00134602		16.6696
		Blankas	0.3561	11.4196	31.0685	9.5137	0.3799	11.0397	0.0238	0.00315586		24.0426		Blankas	0.5292	13.0826	23.7215	9.3158	0.5427	12.5399	0.0135	0.00207656		16.1657
		Dumbliai	0.4587	12.4377	26.1151	10.2433	0.4723	11.9654	0.0136	0.00213661		20.6881		Dumbliai	0.6461	15.983	23.7377	11.4104	0.6446	15.3384	-0.0015	0.000902206		16.7015
		Šiaudai	0.5665	14.2066	24.0778	12.196	0.5818	13.6248	0.0153	0.00212295		19.9625		Šiaudai	0.7487	17.8454	22.8352	13.9919	0.7698	17.0756	0.0211	0.00223568		17.176
		Vilna	0.4599	13.8363	29.0855	12.4431	0.4778	13.3585	0.0179	0.00233997		25.0425		Vilna	0.641	18.5317	27.9106	15.9036	0.6658	17.8659	0.0248	0.00238812		22.8865
		CA	0.6129	14.9415	23.3784	12.7649	0.6318	14.3097	0.0189	0.00232078		19.204		CA	0.691	16.4467	22.8013	11.3764	0.719	15.7277	0.028	0.0027803		14.8225
						Absorbuota RRME viso:		75.8242	0.1143									Absorbuota RRME viso:		91.5524	0.0904	0.000987413
			Etanolis + RRME	300.375		Isdistiliuota:		72.916							Etanolis + RRME	389.824		Isdistiliuota:		88.7689		0.0117289
						etanolio po distiliacijos		223.757	distiliavimo koef	0.987675								etanolio po distiliacijos		286.726	distiliavimo koef	0.963242
						Regeneruota:		0.961645										Regeneruota:		0.969597
		Baltas popierius												Kartonas popierius
			Sausas aerogelis	Aerogelis su RRME	Sorbcija g/g	Isplautas šlapias aerogelis	Sausas aerogelis	RRME sorbuotas	Likutis aerogelyje po džiovinimo	likutis nuo absprbuoto kiekio					Sausas aerogelis	Aerogelis su RRME	Sorbcija g/g	Isplautas šlapias aerogelis	Sausas aerogelis	RRME sorbuotas	Likutis aerogelyje po džiovinimo	likutis nuo absprbuoto kiekio
			dry aerogel	Aerogel with FAME	sorption g/g	washed aerogel, wet	dry aerogel	FAME sorbtion	residue in the aerogel	amount of residue from absorption capacity in percentage					dry aerogel	Aerogel with FAME	sorption g/g	washed aerogel, wet	dry aerogel	FAME sorbtion	residue in the aerogel	amount of residue from absorption capacity in percentage
		Blankas	0.4967	10.496	20.1315	7.5292	0.5054	9.9906	0.0087	0.00187082		13.8975		Blankas	0.5624	11.4831	19.418	9.6205	0.5594	10.9237	-0.003	0.000725368		16.1979
		Blankas	0.4099	9.8261	22.9719	8.754	0.413	9.4131	0.0031	0.00132933		20.1961		Blankas	0.5682	11.805	19.7761	9.1238	0.5704	11.2346	0.0022	0.00119582		14.9954
		Dumbliai	0.5023	12.091	23.0713	10.0771	0.5098	11.5812	0.0075	0.0016476		18.7668		Dumbliai	0.6629	13.7177	19.6935	11.2546	0.6693	13.0484	0.0064	0.00149048		15.8155
		Šiaudai	0.6118	13.0854	20.3884	10.5967	0.6142	12.4712	0.0024	0.00119244		16.2528		Šiaudai	0.7793	14.907	18.1287	12.9193	0.7836	14.1234	0.0043	0.00130446		15.4871
		Vilna	0.5078	12.0583	22.7462	9.47	0.5187	11.5396	0.0109	0.00194457		17.2572		Vilna	0.6728	15.4599	21.9784	13.0017	0.6794	14.7805	0.0066	0.00144653		18.137
		CA	0.6618	13.6827	19.675	9.7856	0.6865	12.9962	0.0247	0.00290056		13.2543		CA	0.7298	14.5916	18.994	9.7237	0.7351	13.8565	0.0053	0.00138249		12.2277
						Absorbuota RRME viso:		67.9919	0.0573	0.000842747								Absorbuota RRME viso:		77.9671	0.0218	0.000279605
			Etanolis + RRME	286.786		Isdistiliuota:		66.817		0.0117281					Etanolis + RRME	243.216		Isdistiliuota:		75.3887		0.00754516
						etanolio regeneruota:		213.538	distiliavimo koef	0.977576								etanolio po distiliacijos		157.191	distiliavimo koef	0.956268
						Regeneruota:		0.98272										Regeneruota:		0.96693
		Baltas popierius												Kartonas popierius
			Sausas aerogelis	Aerogelis su RRME	Sorbcija g/g	Isplautas šlapias aerogelis	Sausas aerogelis	RRME sorbuotas	Likutis aerogelyje po džiovinimo	likutis nuo absprbuoto kiekio					Sausas aerogelis	Aerogelis su RRME	Sorbcija g/g	Isplautas šlapias aerogelis	Sausas aerogelis	RRME sorbuotas	Likutis aerogelyje po džiovinimo	likutis nuo absprbuoto kiekio
			dry aerogel	Aerogel with FAME	sorption g/g	washed aerogel, wet	dry aerogel	FAME sorbtion	residue in the aerogel	amount of residue from absorption capacity in percentage					dry aerogel	Aerogel with FAME	sorption g/g	washed aerogel, wet	dry aerogel	FAME sorbtion	residue in the aerogel	amount of residue from absorption capacity in percentage
		Blankas	0.5453	9.8956	17.1471	7.4364	0.5597	9.3359	0.0144	0.00254243		12.2864		Blankas	0.5863	10.1659	16.3391	8.9959	0.5971	9.5688	0.0108	0.00212867		14.066
		Blankas	0.4396	9.1014	19.7038	8.0778	0.4456	8.6558	0.006	0.00169318		17.1279		Blankas	0.5962	10.4385	16.5084	8.8956	0.6234	9.8151	0.0272	0.00377124		13.2695
		Dumbliai	0.5353	10.9551	19.4653	9.5032	0.5438	10.4113	0.0085	0.00181642		16.4755		Dumbliai	0.6819	13.2392	18.4152	10.0426	0.6852	12.554	0.0033	0.00126286		13.6565
		Šiaudai	0.6341	12.2159	18.2649	10.5619	0.643	11.5729	0.0089	0.00176904		15.426		Šiaudai	0.7947	14.3009	16.9953	10.7689	0.7973	13.5036	0.0026	0.00119254		12.5067
		Vilna	0.5364	11.6077	20.64	9.3462	0.5425	11.0652	0.0061	0.00155128		16.228		Vilna	0.6901	14.4017	19.869	11.319	0.7101	13.6916	0.02	0.00246075		14.94
		CA	0.7095	12.3271	16.3743	9.2817	0.7152	11.6119	0.0057	0.00149088		11.9778		CA	0.7529	13.0281	16.3039	8.795	0.7538	12.2743	0.0009	0.00107332		10.6676
						Absorbuota RRME viso:		62.653	0.0496	0.000791662								Absorbuota RRME viso:		71.4074	0.0648	0.000907469
			Etanolis + RRME	294.772		Isdistiliuota:		59.61		0.0116549					Etanolis + RRME	303.538		Isdistiliuota:		68.74		0.0127969
						etanolio po distiliacijos		228.872	distiliavimo koef	0.978661								etanolio po distiliacijos		223.84	distiliavimo koef	0.963899
						Regeneruota:		0.951431										Regeneruota:		0.962645
		Baltas popierius												Kartonas popierius
			Sausas aerogelis	Aerogelis su RRME	Sorbcija g/g	Isplautas šlapias aerogelis	Sausas aerogelis	RRME sorbuotas	Likutis aerogelyje po džiovinimo	likutis nuo absprbuoto kiekio					Sausas aerogelis	Aerogelis su RRME	Sorbcija g/g	Isplautas šlapias aerogelis	Sausas aerogelis	RRME sorbuotas	Likutis aerogelyje po džiovinimo	likutis nuo absprbuoto kiekio
			dry aerogel	Aerogel with FAME	sorption g/g	washed aerogel, wet	dry aerogel	FAME sorbtion	residue in the aerogel	amount of residue from absorption capacity in percentage					dry aerogel	Aerogel with FAME	sorption g/g	washed aerogel, wet	dry aerogel	FAME sorbtion	residue in the aerogel	amount of residue from absorption capacity in percentage
		Blankas	0.5895	9.3398	14.8436	7.0215	0.5909	8.7489	0.0014	0.00116002		10.8827		Blankas	0.6263	9.5507	14.2494	8.504	0.6299	8.9208	0.0036	0.00140355		12.5006
		Blankas	0.4866	8.7826	17.0489	7.0051	0.4912	8.2914	0.0046	0.00155479		13.2612		Blankas	0.6483	9.7009	13.9636	8.4695	0.6548	9.0461	0.0065	0.00171854		11.9345
		Dumbliai	0.5609	10.5056	17.7299	9.2023	0.5672	9.9384	0.0063	0.0016339		15.2241		Dumbliai	0.7016	12.8122	17.2614	9.6293	0.7362	12.076	0.0346	0.00386519		12.0797
		Šiaudai	0.6784	11.5729	16.0591	9.3121	0.6823	10.8906	0.0039	0.00135811		12.6481		Šiaudai	0.8105	12.9661	14.9977	10.27	0.8056	12.1605	-0.0049	0.000597056		11.7483
		Vilna	0.5867	10.792	17.3944	8.922	0.619	10.173	0.0323	0.00417507		13.4136		Vilna	0.7347	12.9517	16.6286	9.7034	0.7462	12.2055	0.0115	0.0019422		12.0038
		CA	0.7386	11.8048	14.9827	8.527	0.7437	11.0611	0.0051	0.00146108		10.4656		CA	0.7783	12.3401	14.8552	8.6258	0.7838	11.5563	0.0055	0.00147593		10.0051
						Absorbuota RRME viso:		59.1034	0.0536	0.000906885								Absorbuota RRME viso:		65.9652	0.0568	0.00086106
			Etanolis + RRME	280.996		Isdistiliuota:		58.27		0.0122499					Etanolis + RRME	287.914		Isdistiliuota:		65.498		0.0118635
						etanolio po distiliacijos		217.021	distiliavimo koef	0.979697								etanolio po distiliacijos		216.08	distiliavimo koef	0.977993
						Regeneruota:		0.985899										Regeneruota:		0.992917
		Baltas popierius												Kartonas popierius
			Sausas aerogelis	Aerogelis su RRME	Sorbcija g/g	Isplautas šlapias aerogelis	Sausas aerogelis	RRME sorbuotas	Likutis aerogelyje po džiovinimo	likutis nuo absprbuoto kiekio					Sausas aerogelis	Aerogelis su RRME	Sorbcija g/g	Isplautas šlapias aerogelis	Sausas aerogelis	RRME sorbuotas	Likutis aerogelyje po džiovinimo	likutis nuo absprbuoto kiekio
			dry aerogel	Aerogel with FAME	sorption g/g	washed aerogel, wet	dry aerogel	FAME sorbtion	residue in the aerogel	amount of residue from absorption capacity in percentage					dry aerogel	Aerogel with FAME	sorption g/g	washed aerogel, wet	dry aerogel	FAME sorbtion	residue in the aerogel	amount of residue from absorption capacity in percentage
		Blankas	0.6194	9.0042	13.537	6.7729	0.6252	8.379	0.0058	0.00169221		9.83317		Blankas	0.6495	9.0413	12.9204	8.2478	0.6541	8.3872	0.0046	0.00154845		11.6094
		Blankas	0.5194	8.7904	15.9241	6.938	0.5385	8.2519	0.0191	0.00331462		11.8839		Blankas	0.6828	9.1531	12.4052	8.217	0.687	8.4661	0.0042	0.0014961		10.9607
		Dumbliai	0.5905	10.3881	16.592	8.9937	0.5938	9.7943	0.0033	0.00133693		14.146		Dumbliai	0.7458	12.403	15.6305	9.5903	0.7485	11.6545	0.0027	0.00123167		11.8127
		Šiaudai	0.7168	9.358	12.0552	8.8952	0.7233	8.6347	0.0065	0.00175278		11.2981		Šiaudai	0.8184	12.693	14.5095	10.054	0.8145	11.8785	-0.0039	0.000671676		11.3438
		Vilna	0.6466	10.274	14.8893	8.6821	0.6549	9.6191	0.0083	0.00186287		12.2571		Vilna	0.7645	11.5349	14.0882	9.2773	0.7936	10.7413	0.0291	0.00370917		10.6901
		CA	0.7712	11.0506	13.3291	8.1588	0.7831	10.2675	0.0119	0.002159		9.41859		CA	0.8063	11.9562	13.8285	9.8234	0.8139	11.1423	0.0076	0.00168209		11.0695
						Absorbuota RRME viso:		54.9465	0.0549	0.000999154								Absorbuota RRME viso:		62.2699	0.0443	0.000711419
			Etanolis + RRME	296.882		Isdistiliuota:		53.839		0.0131175					Etanolis + RRME	289.527		Isdistiliuota:		62.296		0.0110506
						etanolio po distiliacijos		227.994	distiliavimo koef	0.94931								etanolio po distiliacijos		222.753	distiliavimo koef	0.984533
						Regeneruota:		0.979844										Regeneruota:		1.00042

## Sheet: 1 proc marine oil 2
		Baltas popierius												Kartonas popierius
			height	diameter	weight	Volume	density	density of cellulose	Puriosity						height	diameter	weight	Volume	density	density of cellulose	Puriosity
		Blankas	8.25	55.25	0.4384	19.7792	0.0221647	1.5	0.985224					Blankas	8	55.7	0.5196	19.4935	0.026655	1.5	0.98223
		Blankas	7.95	54.65	0.4496	18.6482	0.0241095	1.5	0.983927					Blankas	8.75	55.25	0.6048	20.9779	0.0288303	1.5	0.98078
		Dumbliai	6.85	55.25	0.4952	16.4227	0.0301534	1.37278	0.978035					Dumbliai	8.45	55.3	0.616	20.2954	0.0303518	1.39773	0.978285
		Šiaudai	7.7	55.2	0.4873	18.4272	0.0264446	1.39206	0.981003					Šiaudai	9.1	55.35	0.6472	21.8961	0.0295578	1.41873	0.979166
		Vilna	7.9	55.85	0.4074	19.3537	0.0210503	1.21772	0.982713					Vilna	8.55	55.4	0.6008	20.6099	0.0291511	1.30859	0.977723
		CA	7.75	55.55	0.3964	18.7828	0.0211044	1.44955	0.985441					CA	8.75	55.7	0.6316	21.321	0.0296233	1.46833	0.979825
										celiulose acetate												celiulose acetate
								0.492926		1.3										0.492926		1.3
								1.02606		0.03										0.772559		0.03
		Po penkių ciklų												Po penkių ciklų
		Baltas popierius												Kartonas popierius
			height	diameter	weight	Volume	density	density of cellulose	Puriosity						height	diameter	weight	Volume	density	density of cellulose	Puriosity
		Blankas	5.15	50.25	0.6306	10.2134	0.0617426	1.5	0.958838					Blankas	4.4	49.45	0.6495	8.45036	0.0768606	1.5	0.94876
		Blankas	4.25	50.15	0.6267	8.395	0.0746516	1.5	0.950232					Blankas	4.65	49.6	0.7142	8.98475	0.0794902	1.5	0.947007
		Dumbliai	4.55	50.9	0.6579	9.25842	0.0710596	1.40424	0.949396					Dumbliai	6.2	50.5	0.7374	12.4184	0.0593798	1.41456	0.958023
		Šiaudai	4.05	52.85	0.5264	8.88454	0.059249	1.40008	0.957682					Šiaudai	7.55	51.25	0.8053	15.5749	0.0517051	1.43468	0.963961
		Vilna	6.8	51.3	0.5539	14.0551	0.0394092	1.29238	0.969507					Vilna	5.25	50.65	0.7489	10.5781	0.0707971	1.34644	0.947419
		CA	4.15	51.25	0.5463	8.56102	0.0638125	1.46339	0.956394					CA	6.45	50.8	0.7585	13.0731	0.0580201	1.47363	0.960628
										celiulose acetate												celiulose acetate
								0.492926		1.3										0.492926		1.3
								0.949848		0.03										0.620887		0.03
		Baltas popierius												Kartonas popierius
			Sausas aerogelis	Aerogelis su RRME	Sorbcija g/g	Isplautas šlapias aerogelis	Sausas aerogelis	RRME sorbuotas	Likutis aerogelyje po džiovinimo	likutis nuo absprbuoto kiekio					Sausas aerogelis	Aerogelis su RRME	Sorbcija g/g	Isplautas šlapias aerogelis	Sausas aerogelis	RRME sorbuotas	Likutis aerogelyje po džiovinimo	likutis nuo absprbuoto kiekio
			dry aerogel	Aerogel with FAME	sorption g/g	washed aerogel, wet	dry aerogel	FAME sorbtion	residue in the aerogel	amount of residue from absorption capacity in percentage					dry aerogel	Aerogel with FAME	sorption g/g	washed aerogel, wet	dry aerogel	FAME sorbtion	residue in the aerogel	amount of residue from absorption capacity in percentage
		Blankas	0.4649	14.0229	29.1633	11.413	0.4737	13.5492	0.0088	0.00164948		23.0933		Blankas	0.5325	13.5506	24.4471	10.4266	0.508	13.0426	-0.0245	-0.00087846		19.5248
		Blankas	0.4726	13.4139	27.3832	12.3072	0.4854	12.9285	0.0128	0.00199006		24.3548		Blankas	0.6208	15.1404	23.3885	11.749	0.633	14.5074	0.0122	0.00184095		17.5608
		Dumbliai	0.5015	14.0311	26.9783	11.4196	0.5083	13.5228	0.0068	0.00150285		21.4663		Dumbliai	0.6381	14.8068	22.2045	11.813	0.648	14.1588	0.0099	0.00169921		17.2299
		Šiaudai	0.4212	12.0966	27.7194	10.9235	0.4302	11.6664	0.009	0.00177145		24.3917		Šiaudai	0.747	17.9737	23.0612	12.0236	0.7774	17.1963	0.0304	0.00276782		14.4664
		Vilna	0.4212	12.7128	29.1823	12.024	0.4299	12.2829	0.0087	0.0017083		26.9693		Vilna	0.6269	17.3039	26.6023	12.6506	0.6549	16.649	0.028	0.00268178		18.3168
		CA	0.4328	10.902	24.1895	10.3212	0.4457	10.4563	0.0129	0.00223371		22.1573		CA	0.6476	16.223	24.051	12.5165	0.6631	15.5599	0.0155	0.00199615		17.8757
						Absorbuota RRME viso:		74.4061	0.059									Absorbuota RRME viso:		91.114	0.0715	0.000784731
			Etanolis + RRME	290.274		Isdistiliuota:		71.068							Etanolis + RRME	290.274		Isdistiliuota:		89.068		0.0101075
						etanolio po distiliacijos		209.264	distiliavimo koef	0.96575								etanolio po distiliacijos		199.264	distiliavimo koef	0.99331
						Regeneruota:		0.955137										Regeneruota:		0.977545
		Baltas popierius												Kartonas popierius
			Sausas aerogelis	Aerogelis su RRME	Sorbcija g/g	Isplautas šlapias aerogelis	Sausas aerogelis	RRME sorbuotas	Likutis aerogelyje po džiovinimo	likutis nuo absprbuoto kiekio					Sausas aerogelis	Aerogelis su RRME	Sorbcija g/g	Isplautas šlapias aerogelis	Sausas aerogelis	RRME sorbuotas	Likutis aerogelyje po džiovinimo	likutis nuo absprbuoto kiekio
			dry aerogel	Aerogel with FAME	sorption g/g	washed aerogel, wet	dry aerogel	FAME sorbtion	residue in the aerogel	amount of residue from absorption capacity in percentage					dry aerogel	Aerogel with FAME	sorption g/g	washed aerogel, wet	dry aerogel	FAME sorbtion	residue in the aerogel	amount of residue from absorption capacity in percentage
		Blankas	0.5037	11.5522	21.9347	9.9054	0.5204	11.0318	0.0167	0.0025138		18.0342		Blankas	0.5383	12.0982	21.4748	9.4266	0.5472	11.551	0.0089	0.0017705		16.227
		Blankas	0.5154	12.128	22.5312	10.5248	0.5186	11.6094	0.0032	0.00127564		19.2946		Blankas	0.6484	14.2639	20.9986	10.7394	0.6374	13.6265	-0.011	0.000192749		15.8488
		Dumbliai	0.5372	13.3036	23.7647	9.2148	0.5475	12.7561	0.0103	0.00180746		15.8307		Dumbliai	0.6661	13.6739	19.5283	10.6372	0.6757	12.9982	0.0096	0.00173856		14.7425
		Šiaudai	0.4595	10.4956	21.8413	9.8668	0.4673	10.0283	0.0078	0.0017778		20.1145		Šiaudai	0.7969	15.9116	18.9669	10.6506	0.7987	15.1129	0.0018	0.0011191		12.3349
		Vilna	0.4603	10.5999	22.0282	10.4371	0.4648	10.1351	0.0045	0.001444		21.455		Vilna	0.6707	15.0135	21.3848	10.0236	0.6657	14.3478	-0.005	0.000651515		14.0572
		CA	0.4585	9.5883	19.9123	8.6332	0.4593	9.129	0.0008	0.00108763		17.7964		CA	0.6873	13.9998	19.3693	9.0052	0.6973	13.3025	0.01	0.00175174		11.9144
						Absorbuota RRME viso:		64.6897	0.0433	0.000669349								Absorbuota RRME viso:		80.9389	0.0143	0.000176676
			Etanolis + RRME	302.749		Isdistiliuota:		63.137		0.0105757					Etanolis + RRME	296.108		Isdistiliuota:		78.882		0.00722417
						etanolio regeneruota:		232.919	distiliavimo koef	0.977893								etanolio po distiliacijos		213.601	distiliavimo koef	0.987758
						Regeneruota:		0.975997										Regeneruota:		0.974587
		Baltas popierius												Kartonas popierius
			Sausas aerogelis	Aerogelis su RRME	Sorbcija g/g	Isplautas šlapias aerogelis	Sausas aerogelis	RRME sorbuotas	Likutis aerogelyje po džiovinimo	likutis nuo absprbuoto kiekio					Sausas aerogelis	Aerogelis su RRME	Sorbcija g/g	Isplautas šlapias aerogelis	Sausas aerogelis	RRME sorbuotas	Likutis aerogelyje po džiovinimo	likutis nuo absprbuoto kiekio
			dry aerogel	Aerogel with FAME	sorption g/g	washed aerogel, wet	dry aerogel	FAME sorbtion	residue in the aerogel	amount of residue from absorption capacity in percentage					dry aerogel	Aerogel with FAME	sorption g/g	washed aerogel, wet	dry aerogel	FAME sorbtion	residue in the aerogel	amount of residue from absorption capacity in percentage
		Blankas	0.5472	10.0636	17.3911	9.0718	0.5495	9.5141	0.0023	0.00124175		15.5092		Blankas	0.5762	10.1746	16.6581	8.0963	0.5842	9.5904	0.008	0.00183417		12.8588
		Blankas	0.5497	10.7428	18.543	9.9962	0.5521	10.1907	0.0024	0.00123551		17.1058		Blankas	0.6641	11.7536	16.6985	8.6037	0.6531	11.1005	-0.011	9.05365e-06		12.1736
		Dumbliai	0.5723	12.9746	21.671	8.9747	0.5733	12.4013	0.001	0.00108064		14.6545		Dumbliai	0.6905	12.8569	17.6197	8.9636	0.6974	12.1595	0.0069	0.00156746		11.8529
		Šiaudai	0.4879	9.6649	18.8092	9.4961	0.4886	9.1763	0.0007	0.00107628		18.4353		Šiaudai	0.8136	14.8749	17.2828	9.5638	0.7941	14.0808	-0.0195	-0.000384864		11.0436
		Vilna	0.4697	9.7626	19.7848	9.9819	0.4784	9.2842	0.0087	0.00193708		19.8652		Vilna	0.6872	14.7461	20.4582	9.6427	0.6899	14.0562	0.0027	0.00119209		12.977
		CA	0.4934	8.5784	16.3863	8.0365	0.4957	8.0827	0.0023	0.00128456		15.2124		CA	0.7125	12.753	16.8989	8.5658	0.7142	12.0388	0.0017	0.00114121		10.9936
						Absorbuota RRME viso:		58.6493	0.0174	0.000296679								Absorbuota RRME viso:		73.0262	-0.0112	-0.00015337
			Etanolis + RRME	305.97		Isdistiliuota:		56.974		0.00815249					Etanolis + RRME	303.974		Isdistiliuota:		71.856		0.00520574
						etanolio po distiliacijos		239.45	distiliavimo koef	0.968801								etanolio po distiliacijos		217.863	distiliavimo koef	0.953105
						Regeneruota:		0.971435										Regeneruota:		0.983976
		Baltas popierius												Kartonas popierius
			Sausas aerogelis	Aerogelis su RRME	Sorbcija g/g	Isplautas šlapias aerogelis	Sausas aerogelis	RRME sorbuotas	Likutis aerogelyje po džiovinimo	likutis nuo absprbuoto kiekio					Sausas aerogelis	Aerogelis su RRME	Sorbcija g/g	Isplautas šlapias aerogelis	Sausas aerogelis	RRME sorbuotas	Likutis aerogelyje po džiovinimo	likutis nuo absprbuoto kiekio
			dry aerogel	Aerogel with FAME	sorption g/g	washed aerogel, wet	dry aerogel	FAME sorbtion	residue in the aerogel	amount of residue from absorption capacity in percentage					dry aerogel	Aerogel with FAME	sorption g/g	washed aerogel, wet	dry aerogel	FAME sorbtion	residue in the aerogel	amount of residue from absorption capacity in percentage
		Blankas	0.5783	9.7455	15.852	8.5982	0.6094	9.1361	0.0311	0.00440408		13.1093		Blankas	0.6105	9.571	14.6773	7.8747	0.6153	8.9557	0.0048	0.00153597		11.7981
		Blankas	0.5872	9.8629	15.7965	9.4538	0.6184	9.2445	0.0312	0.00437498		14.2875		Blankas	0.6694	9.9621	13.8821	7.9853	0.6783	9.2838	0.0089	0.00195866		10.7725
		Dumbliai	0.6037	11.3162	17.7447	8.5284	0.6264	10.6898	0.0227	0.00312352		12.6149		Dumbliai	0.7252	12.5635	16.3242	8.5318	0.7042	11.8593	-0.021	-0.000770762		11.1156
		Šiaudai	0.5175	9.0199	16.4298	8.7365	0.5174	8.5025	-0.0001	0.000988239		15.8854		Šiaudai	0.8063	12.3962	14.3742	8.9904	0.8142	11.582	0.0079	0.00168209		10.042
		Vilna	0.5195	9.2649	16.8343	8.4961	0.5215	8.7434	0.002	0.00122874		15.2917		Vilna	0.6974	12.3831	16.7561	9.0327	0.7052	11.6779	0.0078	0.00166793		11.8087
		CA	0.5274	7.9519	14.0776	7.3964	0.5293	7.4226	0.0019	0.00125597		12.9739		CA	0.7431	12.0959	15.2776	7.6935	0.7538	11.3421	0.0107	0.00194339		9.20629
						Absorbuota RRME viso:		53.7389	0.0888	0.00165243								Absorbuota RRME viso:		64.7008	0.0191	0.000295205
			Etanolis + RRME	310.646		Isdistiliuota:		52.012		0.017028					Etanolis + RRME	308.753		Isdistiliuota:		62.974		0.00831248
						etanolio po distiliacijos		247.193	distiliavimo koef	0.96317								etanolio po distiliacijos		234.974	distiliavimo koef	0.965004
						Regeneruota:		0.967865										Regeneruota:		0.973311
		Baltas popierius												Kartonas popierius
			Sausas aerogelis	Aerogelis su RRME	Sorbcija g/g	Isplautas šlapias aerogelis	Sausas aerogelis	RRME sorbuotas	Likutis aerogelyje po džiovinimo	likutis nuo absprbuoto kiekio					Sausas aerogelis	Aerogelis su RRME	Sorbcija g/g	Isplautas šlapias aerogelis	Sausas aerogelis	RRME sorbuotas	Likutis aerogelyje po džiovinimo	likutis nuo absprbuoto kiekio
			dry aerogel	Aerogel with FAME	sorption g/g	washed aerogel, wet	dry aerogel	FAME sorbtion	residue in the aerogel	amount of residue from absorption capacity in percentage					dry aerogel	Aerogel with FAME	sorption g/g	washed aerogel, wet	dry aerogel	FAME sorbtion	residue in the aerogel	amount of residue from absorption capacity in percentage
		Blankas	0.6362	8.9538	13.0739	8.359	0.6306	8.3232	-0.0056	0.000327182		12.2556		Blankas	0.6349	8.5625	12.4864	7.0058	0.6495	7.913	0.0146	0.00284507		9.78645
		Blankas	0.6241	8.6839	12.9143	7.9047	0.6267	8.0572	0.0026	0.00132269		11.6132		Blankas	0.7051	8.837	11.533	7.364	0.7142	8.1228	0.0091	0.0021203		9.31084
		Dumbliai	0.6538	10.7562	15.4518	8.3485	0.6579	10.0983	0.0041	0.00140601		11.6896		Dumbliai	0.7269	11.7552	15.1717	7.9042	0.7374	11.0178	0.0105	0.001953		9.71901
		Šiaudai	0.5393	8.2395	14.2781	7.7036	0.5264	7.7131	-0.0129	-0.000672479		13.6345		Šiaudai	0.8252	11.6835	13.1584	7.6386	0.8053	10.8782	-0.0199	-0.000829347		8.48541
		Vilna	0.5489	8.6849	14.8224	8.0942	0.5539	8.131	0.005	0.00161493		13.6131		Vilna	0.7351	10.8537	13.7649	7.9836	0.7489	10.1048	0.0138	0.00236569		9.66044
		CA	0.5438	6.836	11.5708	6.9903	0.5463	6.2897	0.0025	0.00139748		11.7957		CA	0.7462	10.6483	13.27	7.0746	0.7585	9.8898	0.0123	0.00224371		8.32709
						Absorbuota RRME viso:		48.6125	-0.0043	-8.84546e-05								Absorbuota RRME viso:		57.9264	0.0404	0.000697437
			Etanolis + RRME	315.114		Isdistiliuota:		46.738		0.00530736					Etanolis + RRME	312.974		Isdistiliuota:		55.863		0.0113959
				400.752		etanolio po distiliacijos		257.962	distiliavimo koef	0.966952								etanolio po distiliacijos		246.853	distiliavimo koef	0.967224
						Regeneruota:		0.96144										Regeneruota:		0.964379

## Sheet: 1 proc vandens testas  naftos
		Baltas popierius
			Sausas aerogelis	Aerogelis su Nafta	naftos kiekis vandenyje	vandens absorbuotas kiekis
			dry aerogel	Aerogel with OIL	Oil in woter	water absorbtion in aerogel
		Blankas	0.4761	4.9726	4	0.4965
		Blankas	0.529	5.2957		0.7667
		Dumbliai	0.5119	5.3613		0.8494
		Šiaudai	0.7356	5.4545		0.7189
		Vilna	0.4917	5.0547		0.563
		CA	0.6351	5.0934		0.4583
		Baltas popierius
			Sausas aerogelis	Aerogelis su Nafta	naftos kiekis vandenyje	vandens absorbuotas kiekis					Kartonas popierius
			dry aerogel	Aerogel with OIL	Oil in woter	water absorbtion in aerogel					Sausas aerogelis	Aerogelis su Nafta	naftos kiekis vandenyje	vandens absorbuotas kiekis
		Blankas	0.4761	13.8362	12	0.898197					dry aerogel	Aerogel with OIL	Oil in woter	water absorbtion in aerogel
		Blankas	0.529	13.9374		0.894961				Blankas	0.4859	13.5297	12	0.919977
		Dumbliai	0.5119	13.9726		0.891484				Blankas	0.4931	13.7399		0.905879
		Šiaudai	0.7356	14.0182		0.903438				Dumbliai	0.5059	13.8346		0.900313
		Vilna	0.4917	14.3027		0.868873				Šiaudai	0.571	13.9939		0.893995
		CA	0.6351	13.8573		0.907565				Vilna	0.6159	14.1291		0.888021
										CA	0.6314	13.975		0.899308
		Baltas popierius
			Sausas aerogelis	Aerogelis su Nafta	naftos kiekis vandenyje	vandens absorbuotas kiekis
			dry aerogel	Aerogel with OIL	Oil in woter	water absorbtion in aerogel
		Blankas	0.6649	13.7658	12	0.915968
		Blankas	0.4272	13.8735		0.892439
		Dumbliai	0.5844	13.9756		0.896111
		Šiaudai	0.6838	13.9364		0.905483					Kartonas popierius
		Vilna	0.5335	13.8759		0.899388					Sausas aerogelis	Aerogelis su Nafta	naftos kiekis vandenyje	vandens absorbuotas kiekis
		CA	0.5864	13.8573		0.904234					dry aerogel	Aerogel with OIL	Oil in woter	water absorbtion in aerogel
										Blankas	0.5264	13.3297	12	0.937258
										Blankas	0.3564	13.3399		0.92425
										Dumbliai	0.5608	13.2346		0.946835
										Šiaudai	0.5508	13.1291		0.954024
										Vilna	0.5526	13.5939		0.920154
										CA	0.5835	13.375		0.938123
		Baltas popierius Vidurkis									Kartonas popierius
			Sausas aerogelis	Aerogelis su Nafta	naftos kiekis vandenyje	vandens absorbuotas kiekis					Sausas aerogelis	Aerogelis su Nafta	naftos kiekis vandenyje	vandens absorbuotas kiekis
			dry aerogel	Aerogel with OIL	Oil in woter	water absorbtion in aerogel					dry aerogel	Aerogel with OIL	Oil in woter	water absorbtion in aerogel
		Blankas				90.0391				Control sample				0.928618
		Blankas				90.0391	0.532418			Control sample				92.1841	0.5
		Dumbliai				89.3797	0.698773			Algae				92.3574	0.8
		Šiaudai				90.446	1.07116			Straw				92.4009	0.7
		Vilna				88.4131	0.841842			Wool				90.4087	0.5
		CA				90.5899	1.18324			Cellulose acetate				91.8715	0.75

[truncated: 4 more sheets: 1 proc vandens testas  MDO, 1 proc vandens testas  RRME, sheet 3, Sheet1]
